# Supplementary material for: catena-Poly[[[aqua­[3-(3-hy­droxy­phen­yl)prop-2-enoato]samarium(III)]-bis­[μ2-3-(3-hy­droxy­phen­yl)prop-2-enoato]] monohydrate]
Source: Acta Crystallogr Sect E Struct Rep Online. 2012 Apr 4;68(Pt 5):m543–4. doi: 10.1107/S1600536812013724 (PMC3344301; doi:10.1107/S1600536812013724)
Supplement: Supplementary file 1 [file e-68-0m543-sup1.cif]

##############################################################################
#                                                                            #
# This CIF contains the data in a paper accepted for publication in          #
# Acta Crystallographica Section E. It conforms to the requirements of       #
# Notes for Authors for Acta Crystallographica Section E, and has been       #
# peer reviewed under the auspices of the IUCr Commission on Journals.       #
#                                                                            #
# Full details of the Crystallographic Information File format               #
# are given in the paper "The Crystallographic Information File (CIF):       #
# a New Standard Archive File for Crystallography" by S. R. Hall, F. H.      #
# Allen and I. D. Brown [Acta Cryst. (1991), A47, 655-685].                  #
#                                                                            #
# The current version of the core CIF dictionary is obtainable from          #
# ftp://ftp.iucr.org/pub/cif_core.dic.                                       #
#                                                                            #
# Software is freely available for graphical display of the structure(s)     #
# in this CIF. For information consult the CIF software page                 #
# http://www.iucr.org/resources/cif/software.                                #
#                                                                            #
# This file may be used for bona fide research purposes within the           #
# scientific community so long as proper attribution is given to the journal # 
# article from which it was obtained.                                        #
#                                                                            #
##############################################################################
data_I
_audit_creation_method     SHELXL-97
_chemical_name_systematic
;
<i>catena</i>-Poly[[[aqua[3-(3-hydroxyphenyl)prop-2-enoato]samarium(III)]-
bis[\m~2~-3-(3-hydroxyphenyl)prop-2-enoato]] monohydrate]
;
_chemical_name_common     ?
_chemical_formula_moiety     'C27 H23 O10 Sm, H2O'
_chemical_formula_sum     'C27 H25 O11 Sm'
_chemical_formula_iupac     '[Sm (C9 H7 O3)3 (H2 O)], H2 O'
_chemical_formula_weight     675.82
_chemical_melting_point     ?
_symmetry_cell_setting     triclinic
_symmetry_space_group_name_H-M     'P -1'
_symmetry_space_group_name_Hall     '-P 1'
loop_
    _symmetry_equiv_pos_as_xyz
    'x, y, z'
    '-x, -y, -z'
_cell_length_a     7.94110(10)
_cell_length_b     13.0312(2)
_cell_length_c     13.6564(2)
_cell_angle_alpha     97.3560(10)
_cell_angle_beta     97.1200(10)
_cell_angle_gamma     103.7390(10)
_cell_volume     1343.87(3)
_cell_formula_units_Z     2
_cell_measurement_reflns_used     9871
_cell_measurement_theta_min     1.63
_cell_measurement_theta_max     25.00
_cell_measurement_temperature     296(2)
_exptl_crystal_description     block
_exptl_crystal_colour     yellow
_exptl_crystal_size_max     .52
_exptl_crystal_size_mid     .24
_exptl_crystal_size_min     .15
_exptl_crystal_density_diffrn     1.670
_exptl_crystal_density_meas     ?
_exptl_crystal_density_method     'not measured'
_exptl_crystal_F_000     674
_exptl_absorpt_coefficient_mu     2.245
_exptl_absorpt_correction_type     multi-scan
_exptl_absorpt_process_details     '(SADABS; Sheldrick, 1996)'
_exptl_absorpt_correction_T_min     .53
_exptl_absorpt_correction_T_max     .71
_exptl_special_details     ?
_diffrn_ambient_temperature     296(2)
_diffrn_radiation_type     MoK\a
_diffrn_radiation_wavelength     0.71073
_diffrn_radiation_source     'fine-focus sealed tube'
_diffrn_radiation_monochromator     graphite
_diffrn_measurement_device_type     'Bruker APEXII area-detector'
_diffrn_measurement_method     '\w scans'
_diffrn_detector_area_resol_mean     ?
_diffrn_reflns_number     17958
_diffrn_reflns_av_R_equivalents     0.0155
_diffrn_reflns_av_sigmaI/netI     0.0144
_diffrn_reflns_theta_min     1.63
_diffrn_reflns_theta_max     25.00
_diffrn_reflns_theta_full     25.00
_diffrn_measured_fraction_theta_max     0.998
_diffrn_measured_fraction_theta_full     0.998
_diffrn_reflns_limit_h_min     -9
_diffrn_reflns_limit_h_max     9
_diffrn_reflns_limit_k_min     -15
_diffrn_reflns_limit_k_max     15
_diffrn_reflns_limit_l_min     -16
_diffrn_reflns_limit_l_max     16
_diffrn_standards_number     ?
_diffrn_standards_interval_count     ?
_diffrn_standards_interval_time     ?
_diffrn_standards_decay_%     0
_refine_special_details
;
Refinement of <i>F</i>^2^ against ALL reflections. The weighted <i>R</i>-factor
<i>wR</i> and goodness of fit <i>S</i> are based on <i>F</i>^2^, conventional
<i>R</i>-factors <i>R</i> are based on <i>F</i>, with <i>F</i> set to zero for
negative <i>F</i>^2^. The threshold expression of <i>F</i>^2^ >
\s(<i>F</i>^2^) is used only for calculating <i>R</i>-factors(gt) <i>etc</i>.
and is not relevant to the choice of reflections for refinement.
<i>R</i>-factors based on <i>F</i>^2^ are statistically about twice as large
as those based on <i>F</i>, and <i>R</i>- factors based on ALL data will be
even larger.
;
_reflns_number_total     4722
_reflns_number_gt     4590
_reflns_threshold_expression     I>2\s(I)
_refine_ls_structure_factor_coef     Fsqd
_refine_ls_matrix_type     full
_refine_ls_R_factor_gt     0.0140
_refine_ls_wR_factor_gt     0.0365
_refine_ls_wR_factor_ref     0.0369
_refine_ls_goodness_of_fit_ref     1.039
_refine_ls_restrained_S_all     1.042
_refine_ls_number_reflns     4722
_refine_ls_number_parameters     373
_refine_ls_number_restraints     10
_refine_ls_hydrogen_treatment     mixed
_refine_ls_weighting_scheme     calc
_refine_ls_weighting_details
         'calc w=1/[\s^2^(Fo^2^)+(0.0243P)^2^+0.3656P] where P=(Fo^2^+2Fc^2^)/3'
_atom_sites_solution_hydrogens     geom
_atom_sites_solution_primary     direct
_atom_sites_solution_secondary     difmap
_refine_ls_shift/su_max     0.002
_refine_ls_shift/su_mean     0.000
_refine_diff_density_max     0.397
_refine_diff_density_min     -0.465
_refine_ls_extinction_method     none
_refine_ls_extinction_coef     ?
loop_
    _atom_type_symbol
    _atom_type_description
    _atom_type_scat_dispersion_real
    _atom_type_scat_dispersion_imag
    _atom_type_scat_source
    'C' 'C' 0.0033 0.0016
                         'International Tables Vol C Tables 4.2.6.8 and 6.1.1.4'
    'H' 'H' 0.0000 0.0000
                         'International Tables Vol C Tables 4.2.6.8 and 6.1.1.4'
    'O' 'O' 0.0106 0.0060
                         'International Tables Vol C Tables 4.2.6.8 and 6.1.1.4'
    'Sm' 'Sm' -0.1638 3.4418
                         'International Tables Vol C Tables 4.2.6.8 and 6.1.1.4'
_computing_data_collection     'APEX2 (Bruker, 2006)'
_computing_cell_refinement     'SAINT (Bruker, 2006)'
_computing_data_reduction     'SAINT (Bruker, 2006)'
_computing_structure_solution     'SHELXS97 (Sheldrick, 2008)'
_computing_structure_refinement     'SHELXL97 (Sheldrick, 2008)'
_computing_molecular_graphics     'DIAMOND (Brandenburg, 1999)'
_computing_publication_material     'SHELXTL (Sheldrick, 2008)'
loop_
    _atom_site_type_symbol
    _atom_site_label
    _atom_site_fract_x
    _atom_site_fract_y
    _atom_site_fract_z
    _atom_site_U_iso_or_equiv
    _atom_site_adp_type
    _atom_site_calc_flag
    _atom_site_refinement_flags
    _atom_site_occupancy
    _atom_site_symmetry_multiplicity
    _atom_site_disorder_assembly
    _atom_site_disorder_group
    Sm Sm1 0.231707(9) 0.462033(5) 0.480253(5) 0.01695(4) Uani d U 1 1 . .
    O O1 0.06012(15) 0.55519(9) 0.59671(8) 0.0240(2) Uani d U 1 1 . .
    O O1W 0.07151(18) 0.32289(11) 0.56401(11) 0.0324(3) Uani d D 1 1 . .
    H H1WA -0.034(2) 0.318(2) 0.5643(17) 0.049 Uiso d D 1 1 . .
    H H1WB 0.109(3) 0.312(2) 0.6205(14) 0.049 Uiso d D 1 1 . .
    O O2 0.32583(16) 0.54888(12) 0.65526(9) 0.0349(3) Uani d . 1 1 . .
    O O2W 0.7925(2) 0.70266(18) 0.25319(14) 0.0629(5) Uani d D 1 1 . .
    H H2WA 0.786(4) 0.7600(17) 0.232(3) 0.094 Uiso d D 1 1 . .
    H H2WB 0.697(3) 0.661(2) 0.232(3) 0.094 Uiso d D 1 1 . .
    O O3 0.4554(2) 0.56809(15) 1.19165(12) 0.0515(4) Uani d D 1 1 . .
    H H3 0.401(3) 0.5246(19) 1.2314(18) 0.062 Uiso d D 1 1 . .
    O O4 0.51185(15) 0.59885(9) 0.47391(9) 0.0240(3) Uani d . 1 1 . .
    O O5 0.26831(15) 0.64608(9) 0.43899(10) 0.0278(3) Uani d . 1 1 . .
    O O6 1.0331(2) 1.09500(12) 0.39523(14) 0.0506(4) Uani d D 1 1 . .
    H H6 1.080(3) 1.1627(15) 0.382(2) 0.061 Uiso d D 1 1 . .
    O O7 0.19076(17) 0.29241(9) 0.36232(9) 0.0306(3) Uani d . 1 1 . .
    O O8 0.28389(16) 0.44152(9) 0.30584(9) 0.0259(3) Uani d . 1 1 . .
    O O9 0.3333(5) 0.1288(2) -0.16532(17) 0.1181(11) Uani d D 1 1 . .
    H H9 0.351(6) 0.077(3) -0.215(3) 0.142 Uiso d D 1 1 . .
    C C1 0.3318(3) 0.59470(16) 1.12695(14) 0.0358(4) Uani d . 1 1 . .
    C C2 0.1850(3) 0.62021(18) 1.15591(15) 0.0437(5) Uani d . 1 1 . .
    H H2A 0.1672 0.6218 1.2221 0.052 Uiso calc R 1 1 . .
    C C3 0.0638(3) 0.6435(2) 1.08592(16) 0.0479(6) Uani d . 1 1 . .
    H H3A -0.0346 0.6618 1.1056 0.057 Uiso calc R 1 1 . .
    C C4 0.0877(3) 0.63986(18) 0.98720(15) 0.0401(5) Uani d . 1 1 . .
    H H4A 0.0039 0.6541 0.9406 0.048 Uiso calc R 1 1 . .
    C C5 0.2359(3) 0.61510(15) 0.95721(14) 0.0313(4) Uani d . 1 1 . .
    C C6 0.3595(3) 0.59493(16) 1.02878(14) 0.0349(4) Uani d . 1 1 . .
    H H6A 0.4621 0.5814 1.0104 0.042 Uiso calc R 1 1 . .
    C C7 0.2629(2) 0.60020(16) 0.85277(14) 0.0320(4) Uani d . 1 1 . .
    H H7A 0.3726 0.5922 0.8417 0.038 Uiso calc R 1 1 . .
    C C8 0.1498(2) 0.59684(16) 0.77289(13) 0.0306(4) Uani d . 1 1 . .
    H H8A 0.0447 0.6140 0.7811 0.037 Uiso calc R 1 1 . .
    C C9 0.1830(2) 0.56691(14) 0.67091(13) 0.0237(4) Uani d . 1 1 . .
    C C10 0.8553(3) 1.07639(15) 0.38269(15) 0.0351(4) Uani d . 1 1 . .
    C C11 0.7683(3) 1.14997(15) 0.35253(16) 0.0406(5) Uani d . 1 1 . .
    H H11A 0.8315 1.2160 0.3411 0.049 Uiso calc R 1 1 . .
    C C12 0.5879(3) 1.12497(16) 0.33946(18) 0.0457(5) Uani d . 1 1 . .
    H H12A 0.5299 1.1749 0.3196 0.055 Uiso calc R 1 1 . .
    C C13 0.4906(3) 1.02652(16) 0.35534(17) 0.0395(5) Uani d . 1 1 . .
    H H13A 0.3686 1.0104 0.3454 0.047 Uiso calc R 1 1 . .
    C C14 0.5770(3) 0.95222(14) 0.38628(14) 0.0305(4) Uani d . 1 1 . .
    C C15 0.7603(3) 0.97840(14) 0.40027(15) 0.0329(4) Uani d . 1 1 . .
    H H15A 0.8194 0.9296 0.4216 0.040 Uiso calc R 1 1 . .
    C C16 0.4745(3) 0.84864(14) 0.40343(14) 0.0306(4) Uani d . 1 1 . .
    H H16A 0.3529 0.8359 0.3920 0.037 Uiso calc R 1 1 . .
    C C17 0.5399(2) 0.77163(14) 0.43369(14) 0.0291(4) Uani d . 1 1 . .
    H H17A 0.6614 0.7836 0.4458 0.035 Uiso calc R 1 1 . .
    C C18 0.4330(2) 0.66875(13) 0.44924(12) 0.0214(3) Uani d . 1 1 . .
    C C19 0.2960(5) 0.0830(2) -0.0827(2) 0.0676(8) Uani d . 1 1 . .
    C C20 0.2780(5) -0.0240(2) -0.0819(2) 0.0729(9) Uani d . 1 1 . .
    H H20A 0.2905 -0.0681 -0.1383 0.087 Uiso calc R 1 1 . .
    C C21 0.2415(5) -0.0653(2) 0.0023(3) 0.0786(10) Uani d . 1 1 . .
    H H21A 0.2308 -0.1377 0.0036 0.094 Uiso calc R 1 1 . .
    C C22 0.2202(4) -0.0002(2) 0.0858(2) 0.0643(8) Uani d . 1 1 . .
    H H22A 0.1926 -0.0294 0.1422 0.077 Uiso calc R 1 1 . .
    C C23 0.2398(3) 0.10820(18) 0.08566(17) 0.0436(5) Uani d . 1 1 . .
    C C24 0.2779(4) 0.1496(2) 0.00018(18) 0.0572(7) Uani d . 1 1 . .
    H H24A 0.2912 0.2222 -0.0014 0.069 Uiso calc R 1 1 . .
    C C25 0.2225(3) 0.17526(16) 0.17687(15) 0.0390(5) Uani d . 1 1 . .
    H H25A 0.1776 0.1391 0.2262 0.047 Uiso calc R 1 1 . .
    C C26 0.2632(3) 0.28090(15) 0.19707(14) 0.0319(4) Uani d . 1 1 . .
    H H26A 0.3052 0.3196 0.1486 0.038 Uiso calc R 1 1 . .
    C C27 0.2452(2) 0.34016(14) 0.29289(13) 0.0241(4) Uani d . 1 1 . .
loop_
    _atom_site_aniso_label
    _atom_site_aniso_U_11
    _atom_site_aniso_U_22
    _atom_site_aniso_U_33
    _atom_site_aniso_U_12
    _atom_site_aniso_U_13
    _atom_site_aniso_U_23
    Sm1 0.01437(6) 0.01882(5) 0.01808(6) 0.00429(3) 0.00325(3) 0.00391(3)
    O1 0.0194(6) 0.0320(6) 0.0198(6) 0.0078(5) 0.0009(5) 0.0018(5)
    O1W 0.0274(7) 0.0365(7) 0.0393(8) 0.0103(6) 0.0122(6) 0.0173(6)
    O2 0.0209(6) 0.0605(9) 0.0234(6) 0.0171(6) 0.0007(5) -0.0023(6)
    O2W 0.0519(11) 0.0872(14) 0.0500(11) 0.0134(10) 0.0081(8) 0.0216(10)
    O3 0.0422(9) 0.0771(11) 0.0373(8) 0.0086(8) 0.0032(7) 0.0328(8)
    O4 0.0185(6) 0.0208(6) 0.0340(7) 0.0063(5) 0.0027(5) 0.0084(5)
    O5 0.0190(6) 0.0254(6) 0.0420(7) 0.0076(5) 0.0066(5) 0.0109(5)
    O6 0.0413(9) 0.0343(8) 0.0739(12) -0.0010(7) 0.0068(8) 0.0225(8)
    O7 0.0377(7) 0.0244(6) 0.0275(7) 0.0027(5) 0.0086(6) 0.0033(5)
    O8 0.0275(6) 0.0257(6) 0.0250(6) 0.0059(5) 0.0077(5) 0.0046(5)
    O9 0.224(3) 0.0984(18) 0.0477(12) 0.057(2) 0.0579(17) 0.0054(12)
    C1 0.0355(11) 0.0413(11) 0.0270(10) 0.0019(8) 0.0010(8) 0.0113(8)
    C2 0.0549(14) 0.0517(13) 0.0255(10) 0.0117(10) 0.0127(10) 0.0080(9)
    C3 0.0507(14) 0.0636(15) 0.0366(12) 0.0248(11) 0.0167(10) 0.0062(10)
    C4 0.0420(12) 0.0539(12) 0.0298(10) 0.0225(10) 0.0066(9) 0.0067(9)
    C5 0.0336(10) 0.0350(10) 0.0244(9) 0.0083(8) 0.0038(8) 0.0033(7)
    C6 0.0297(10) 0.0445(11) 0.0302(10) 0.0073(8) 0.0038(8) 0.0095(8)
    C7 0.0271(9) 0.0444(11) 0.0255(9) 0.0113(8) 0.0050(8) 0.0039(8)
    C8 0.0260(9) 0.0455(11) 0.0231(9) 0.0159(8) 0.0047(8) 0.0022(8)
    C9 0.0225(9) 0.0256(8) 0.0217(9) 0.0056(7) 0.0024(7) 0.0017(7)
    C10 0.0425(12) 0.0257(9) 0.0333(10) 0.0021(8) 0.0039(9) 0.0059(8)
    C11 0.0544(13) 0.0226(9) 0.0425(12) 0.0029(9) 0.0067(10) 0.0115(8)
    C12 0.0588(15) 0.0289(10) 0.0549(14) 0.0175(10) 0.0061(11) 0.0179(10)
    C13 0.0418(12) 0.0326(10) 0.0466(12) 0.0125(9) 0.0050(10) 0.0121(9)
    C14 0.0398(11) 0.0236(9) 0.0287(9) 0.0075(8) 0.0070(8) 0.0061(7)
    C15 0.0391(11) 0.0235(9) 0.0373(10) 0.0069(8) 0.0053(9) 0.0116(8)
    C16 0.0304(10) 0.0258(9) 0.0370(10) 0.0069(7) 0.0072(8) 0.0089(8)
    C17 0.0239(9) 0.0256(9) 0.0389(10) 0.0052(7) 0.0087(8) 0.0086(8)
    C18 0.0215(9) 0.0216(8) 0.0222(8) 0.0068(6) 0.0047(7) 0.0036(6)
    C19 0.096(2) 0.0696(18) 0.0382(14) 0.0266(16) 0.0186(14) -0.0042(12)
    C20 0.095(2) 0.0618(18) 0.0569(18) 0.0250(16) 0.0176(16) -0.0221(14)
    C21 0.116(3) 0.0413(14) 0.074(2) 0.0186(15) 0.0223(19) -0.0111(14)
    C22 0.091(2) 0.0405(13) 0.0580(16) 0.0123(13) 0.0192(15) -0.0024(12)
    C23 0.0502(13) 0.0402(12) 0.0371(12) 0.0117(10) 0.0068(10) -0.0057(9)
    C24 0.086(2) 0.0462(13) 0.0402(13) 0.0215(13) 0.0153(13) -0.0018(10)
    C25 0.0472(12) 0.0391(11) 0.0306(10) 0.0121(9) 0.0084(9) 0.0021(8)
    C26 0.0350(10) 0.0364(10) 0.0251(9) 0.0112(8) 0.0072(8) 0.0019(8)
    C27 0.0175(8) 0.0307(9) 0.0240(9) 0.0070(7) 0.0024(7) 0.0030(7)
_geom_special_details
;
All e.s.d.'s (except the e.s.d. in the dihedral angle between two l.s. planes)
are estimated using the full covariance matrix. The cell e.s.d.'s are taken
into account individually in the estimation of e.s.d.'s in distances, angles
and torsion angles; correlations between e.s.d.'s in cell parameters are only
used when they are defined by crystal symmetry. An approximate (isotropic)
treatment of cell e.s.d.'s is used for estimating e.s.d.'s involving l.s.
planes.
;
loop_
    _geom_bond_atom_site_label_1
    _geom_bond_atom_site_label_2
    _geom_bond_site_symmetry_2
    _geom_bond_distance
    _geom_bond_publ_flag
    Sm1 O1 2_566 2.3695(11) ?
    Sm1 O4 2_666 2.3973(11) ?
    Sm1 O1W . 2.4517(13) ?
    Sm1 O2 . 2.4524(12) ?
    Sm1 O8 . 2.4598(12) ?
    Sm1 O7 . 2.4905(12) ?
    Sm1 O5 . 2.4919(12) ?
    Sm1 O4 . 2.5176(11) ?
    Sm1 O1 . 2.5861(11) ?
    Sm1 C27 . 2.8616(17) ?
    Sm1 C9 . 2.8959(17) ?
    Sm1 C18 . 2.8991(16) ?
    O1 C9 . 1.283(2) ?
    O1 Sm1 2_566 2.3695(11) ?
    O1W H1WA . 0.824(15) ?
    O1W H1WB . 0.834(16) ?
    O2 C9 . 1.249(2) ?
    O2W H2WA . 0.844(17) ?
    O2W H2WB . 0.814(17) ?
    O3 C1 . 1.374(3) ?
    O3 H3 . 0.906(17) ?
    O4 C18 . 1.278(2) ?
    O4 Sm1 2_666 2.3973(11) ?
    O5 C18 . 1.256(2) ?
    O6 C10 . 1.360(3) ?
    O6 H6 . 0.923(17) ?
    O7 C27 . 1.264(2) ?
    O8 C27 . 1.267(2) ?
    O9 C19 . 1.374(4) ?
    O9 H9 . 0.944(19) ?
    C1 C2 . 1.375(3) ?
    C1 C6 . 1.385(3) ?
    C2 C3 . 1.385(3) ?
    C2 H2A . 0.9300 ?
    C3 C4 . 1.381(3) ?
    C3 H3A . 0.9300 ?
    C4 C5 . 1.387(3) ?
    C4 H4A . 0.9300 ?
    C5 C6 . 1.392(3) ?
    C5 C7 . 1.464(3) ?
    C6 H6A . 0.9300 ?
    C7 C8 . 1.313(3) ?
    C7 H7A . 0.9300 ?
    C8 C9 . 1.470(2) ?
    C8 H8A . 0.9300 ?
    C10 C11 . 1.382(3) ?
    C10 C15 . 1.387(3) ?
    C11 C12 . 1.375(3) ?
    C11 H11A . 0.9300 ?
    C12 C13 . 1.390(3) ?
    C12 H12A . 0.9300 ?
    C13 C14 . 1.391(3) ?
    C13 H13A . 0.9300 ?
    C14 C15 . 1.397(3) ?
    C14 C16 . 1.465(2) ?
    C15 H15A . 0.9300 ?
    C16 C17 . 1.322(3) ?
    C16 H16A . 0.9300 ?
    C17 C18 . 1.463(2) ?
    C17 H17A . 0.9300 ?
    C19 C20 . 1.369(4) ?
    C19 C24 . 1.379(3) ?
    C20 C21 . 1.365(5) ?
    C20 H20A . 0.9300 ?
    C21 C22 . 1.384(4) ?
    C21 H21A . 0.9300 ?
    C22 C23 . 1.384(3) ?
    C22 H22A . 0.9300 ?
    C23 C24 . 1.384(4) ?
    C23 C25 . 1.468(3) ?
    C24 H24A . 0.9300 ?
    C25 C26 . 1.321(3) ?
    C25 H25A . 0.9300 ?
    C26 C27 . 1.473(2) ?
    C26 H26A . 0.9300 ?
loop_
    _geom_angle_atom_site_label_1
    _geom_angle_atom_site_label_2
    _geom_angle_atom_site_label_3
    _geom_angle_site_symmetry_1
    _geom_angle_site_symmetry_3
    _geom_angle
    _geom_angle_publ_flag
    O1 Sm1 O4 2_566 2_666 155.55(4) ?
    O1 Sm1 O1W 2_566 . 79.70(5) ?
    O4 Sm1 O1W 2_666 . 87.34(4) ?
    O1 Sm1 O2 2_566 . 119.15(4) ?
    O4 Sm1 O2 2_666 . 78.18(4) ?
    O1W Sm1 O2 . . 79.90(5) ?
    O1 Sm1 O8 2_566 . 82.67(4) ?
    O4 Sm1 O8 2_666 . 88.82(4) ?
    O1W Sm1 O8 . . 126.86(4) ?
    O2 Sm1 O8 . . 150.00(4) ?
    O1 Sm1 O7 2_566 . 81.62(4) ?
    O4 Sm1 O7 2_666 . 75.09(4) ?
    O1W Sm1 O7 . . 75.65(4) ?
    O2 Sm1 O7 . . 144.28(5) ?
    O8 Sm1 O7 . . 52.30(4) ?
    O1 Sm1 O5 2_566 . 81.25(4) ?
    O4 Sm1 O5 2_666 . 119.02(4) ?
    O1W Sm1 O5 . . 147.03(4) ?
    O2 Sm1 O5 . . 86.30(5) ?
    O8 Sm1 O5 . . 76.50(4) ?
    O7 Sm1 O5 . . 127.52(4) ?
    O1 Sm1 O4 2_566 . 130.35(4) ?
    O4 Sm1 O4 2_666 . 67.43(4) ?
    O1W Sm1 O4 . . 148.72(4) ?
    O2 Sm1 O4 . . 77.13(4) ?
    O8 Sm1 O4 . . 72.92(4) ?
    O7 Sm1 O4 . . 112.86(4) ?
    O5 Sm1 O4 . . 51.62(4) ?
    O1 Sm1 O1 2_566 . 67.98(4) ?
    O4 Sm1 O1 2_666 . 128.01(4) ?
    O1W Sm1 O1 . . 73.82(4) ?
    O2 Sm1 O1 . . 51.34(4) ?
    O8 Sm1 O1 . . 140.98(4) ?
    O7 Sm1 O1 . . 139.96(4) ?
    O5 Sm1 O1 . . 74.17(4) ?
    O4 Sm1 O1 . . 106.71(4) ?
    O1 Sm1 C27 2_566 . 82.20(4) ?
    O4 Sm1 C27 2_666 . 80.18(5) ?
    O1W Sm1 C27 . . 101.49(5) ?
    O2 Sm1 C27 . . 158.23(5) ?
    O8 Sm1 C27 . . 26.17(5) ?
    O7 Sm1 C27 . . 26.16(5) ?
    O5 Sm1 C27 . . 102.28(5) ?
    O4 Sm1 C27 . . 92.42(4) ?
    O1 Sm1 C27 . . 150.18(4) ?
    O1 Sm1 C9 2_566 . 93.84(4) ?
    O4 Sm1 C9 2_666 . 102.04(5) ?
    O1W Sm1 C9 . . 72.73(5) ?
    O2 Sm1 C9 . . 25.32(5) ?
    O8 Sm1 C9 . . 158.51(5) ?
    O7 Sm1 C9 . . 148.35(4) ?
    O5 Sm1 C9 . . 82.02(5) ?
    O4 Sm1 C9 . . 94.00(4) ?
    O1 Sm1 C9 . . 26.30(4) ?
    C27 Sm1 C9 . . 173.57(5) ?
    O1 Sm1 C18 2_566 . 105.70(4) ?
    O4 Sm1 C18 2_666 . 93.51(4) ?
    O1W Sm1 C18 . . 160.17(5) ?
    O2 Sm1 C18 . . 80.89(5) ?
    O8 Sm1 C18 . . 72.97(4) ?
    O7 Sm1 C18 . . 123.71(4) ?
    O5 Sm1 C18 . . 25.53(4) ?
    O4 Sm1 C18 . . 26.09(4) ?
    O1 Sm1 C18 . . 90.30(4) ?
    C27 Sm1 C18 . . 98.18(5) ?
    C9 Sm1 C18 . . 87.75(5) ?
    C9 O1 Sm1 . 2_566 155.04(11) ?
    C9 O1 Sm1 . . 90.44(9) ?
    Sm1 O1 Sm1 2_566 . 112.02(4) ?
    Sm1 O1W H1WA . . 117.4(17) ?
    Sm1 O1W H1WB . . 123.4(17) ?
    H1WA O1W H1WB . . 104.8(19) ?
    C9 O2 Sm1 . . 97.61(10) ?
    H2WA O2W H2WB . . 105(2) ?
    C1 O3 H3 . . 109.8(18) ?
    C18 O4 Sm1 . 2_666 153.49(10) ?
    C18 O4 Sm1 . . 93.86(9) ?
    Sm1 O4 Sm1 2_666 . 112.57(4) ?
    C18 O5 Sm1 . . 95.67(10) ?
    C10 O6 H6 . . 108.7(17) ?
    C27 O7 Sm1 . . 93.54(10) ?
    C27 O8 Sm1 . . 94.92(10) ?
    C19 O9 H9 . . 109(3) ?
    O3 C1 C2 . . 122.80(18) ?
    O3 C1 C6 . . 117.30(19) ?
    C2 C1 C6 . . 119.90(19) ?
    C1 C2 C3 . . 119.56(19) ?
    C1 C2 H2A . . 120.2 ?
    C3 C2 H2A . . 120.2 ?
    C4 C3 C2 . . 120.7(2) ?
    C4 C3 H3A . . 119.7 ?
    C2 C3 H3A . . 119.7 ?
    C3 C4 C5 . . 120.3(2) ?
    C3 C4 H4A . . 119.9 ?
    C5 C4 H4A . . 119.9 ?
    C4 C5 C6 . . 118.54(18) ?
    C4 C5 C7 . . 123.46(18) ?
    C6 C5 C7 . . 117.80(17) ?
    C1 C6 C5 . . 120.92(19) ?
    C1 C6 H6A . . 119.5 ?
    C5 C6 H6A . . 119.5 ?
    C8 C7 C5 . . 127.42(18) ?
    C8 C7 H7A . . 116.3 ?
    C5 C7 H7A . . 116.3 ?
    C7 C8 C9 . . 122.50(17) ?
    C7 C8 H8A . . 118.8 ?
    C9 C8 H8A . . 118.8 ?
    O2 C9 O1 . . 119.34(15) ?
    O2 C9 C8 . . 121.45(16) ?
    O1 C9 C8 . . 119.16(15) ?
    O2 C9 Sm1 . . 57.08(9) ?
    O1 C9 Sm1 . . 63.25(8) ?
    C8 C9 Sm1 . . 167.72(13) ?
    O6 C10 C11 . . 122.73(17) ?
    O6 C10 C15 . . 117.38(19) ?
    C11 C10 C15 . . 119.9(2) ?
    C12 C11 C10 . . 119.62(18) ?
    C12 C11 H11A . . 120.2 ?
    C10 C11 H11A . . 120.2 ?
    C11 C12 C13 . . 121.2(2) ?
    C11 C12 H12A . . 119.4 ?
    C13 C12 H12A . . 119.4 ?
    C12 C13 C14 . . 119.5(2) ?
    C12 C13 H13A . . 120.2 ?
    C14 C13 H13A . . 120.2 ?
    C13 C14 C15 . . 118.97(18) ?
    C13 C14 C16 . . 119.57(18) ?
    C15 C14 C16 . . 121.46(17) ?
    C10 C15 C14 . . 120.72(19) ?
    C10 C15 H15A . . 119.6 ?
    C14 C15 H15A . . 119.6 ?
    C17 C16 C14 . . 125.68(18) ?
    C17 C16 H16A . . 117.2 ?
    C14 C16 H16A . . 117.2 ?
    C16 C17 C18 . . 124.04(17) ?
    C16 C17 H17A . . 118.0 ?
    C18 C17 H17A . . 118.0 ?
    O5 C18 O4 . . 118.84(15) ?
    O5 C18 C17 . . 123.16(16) ?
    O4 C18 C17 . . 118.00(15) ?
    O5 C18 Sm1 . . 58.79(8) ?
    O4 C18 Sm1 . . 60.05(8) ?
    C17 C18 Sm1 . . 178.01(12) ?
    C20 C19 O9 . . 121.7(2) ?
    C20 C19 C24 . . 121.1(3) ?
    O9 C19 C24 . . 117.2(3) ?
    C21 C20 C19 . . 119.3(2) ?
    C21 C20 H20A . . 120.3 ?
    C19 C20 H20A . . 120.3 ?
    C20 C21 C22 . . 120.5(3) ?
    C20 C21 H21A . . 119.7 ?
    C22 C21 H21A . . 119.7 ?
    C23 C22 C21 . . 120.3(3) ?
    C23 C22 H22A . . 119.9 ?
    C21 C22 H22A . . 119.9 ?
    C22 C23 C24 . . 118.8(2) ?
    C22 C23 C25 . . 118.7(2) ?
    C24 C23 C25 . . 122.5(2) ?
    C19 C24 C23 . . 119.9(3) ?
    C19 C24 H24A . . 120.0 ?
    C23 C24 H24A . . 120.0 ?
    C26 C25 C23 . . 127.6(2) ?
    C26 C25 H25A . . 116.2 ?
    C23 C25 H25A . . 116.2 ?
    C25 C26 C27 . . 123.00(19) ?
    C25 C26 H26A . . 118.5 ?
    C27 C26 H26A . . 118.5 ?
    O7 C27 O8 . . 119.10(15) ?
    O7 C27 C26 . . 121.68(16) ?
    O8 C27 C26 . . 119.22(16) ?
    O7 C27 Sm1 . . 60.30(9) ?
    O8 C27 Sm1 . . 58.92(8) ?
    C26 C27 Sm1 . . 176.60(13) ?
loop_
    _geom_torsion_atom_site_label_1
    _geom_torsion_atom_site_label_2
    _geom_torsion_atom_site_label_3
    _geom_torsion_atom_site_label_4
    _geom_torsion_site_symmetry_1
    _geom_torsion_site_symmetry_2
    _geom_torsion_site_symmetry_3
    _geom_torsion_site_symmetry_4
    _geom_torsion
    _geom_torsion_publ_flag
    O1 Sm1 O1 C9 2_566 . . . 168.85(12) ?
    O4 Sm1 O1 C9 2_666 . . . 10.38(11) ?
    O1W Sm1 O1 C9 . . . . 83.64(10) ?
    O2 Sm1 O1 C9 . . . . -6.26(10) ?
    O8 Sm1 O1 C9 . . . . -147.01(10) ?
    O7 Sm1 O1 C9 . . . . 125.36(10) ?
    O5 Sm1 O1 C9 . . . . -104.36(10) ?
    O4 Sm1 O1 C9 . . . . -63.72(10) ?
    C27 Sm1 O1 C9 . . . . 168.52(10) ?
    C18 Sm1 O1 C9 . . . . -84.31(10) ?
    O1 Sm1 O1 Sm1 2_566 . . 2_566 0.0 ?
    O4 Sm1 O1 Sm1 2_666 . . 2_566 -158.47(4) ?
    O1W Sm1 O1 Sm1 . . . 2_566 -85.21(6) ?
    O2 Sm1 O1 Sm1 . . . 2_566 -175.11(8) ?
    O8 Sm1 O1 Sm1 . . . 2_566 44.14(8) ?
    O7 Sm1 O1 Sm1 . . . 2_566 -43.49(8) ?
    O5 Sm1 O1 Sm1 . . . 2_566 86.80(5) ?
    O4 Sm1 O1 Sm1 . . . 2_566 127.43(5) ?
    C27 Sm1 O1 Sm1 . . . 2_566 -0.32(11) ?
    C9 Sm1 O1 Sm1 . . . 2_566 -168.85(12) ?
    C18 Sm1 O1 Sm1 . . . 2_566 106.84(5) ?
    O1 Sm1 O2 C9 2_566 . . . 1.29(13) ?
    O4 Sm1 O2 C9 2_666 . . . -160.19(12) ?
    O1W Sm1 O2 C9 . . . . -70.81(11) ?
    O8 Sm1 O2 C9 . . . . 133.68(11) ?
    O7 Sm1 O2 C9 . . . . -118.04(12) ?
    O5 Sm1 O2 C9 . . . . 79.13(11) ?
    O4 Sm1 O2 C9 . . . . 130.57(12) ?
    O1 Sm1 O2 C9 . . . . 6.49(10) ?
    C27 Sm1 O2 C9 . . . . -166.51(12) ?
    C18 Sm1 O2 C9 . . . . 104.25(12) ?
    O1 Sm1 O4 C18 2_566 . . . 21.91(11) ?
    O4 Sm1 O4 C18 2_666 . . . -177.95(12) ?
    O1W Sm1 O4 C18 . . . . -139.30(10) ?
    O2 Sm1 O4 C18 . . . . -95.58(10) ?
    O8 Sm1 O4 C18 . . . . 86.05(10) ?
    O7 Sm1 O4 C18 . . . . 120.58(9) ?
    O5 Sm1 O4 C18 . . . . -0.04(9) ?
    O1 Sm1 O4 C18 . . . . -53.10(10) ?
    C27 Sm1 O4 C18 . . . . 103.73(10) ?
    C9 Sm1 O4 C18 . . . . -76.57(10) ?
    O1 Sm1 O4 Sm1 2_566 . . 2_666 -160.13(4) ?
    O4 Sm1 O4 Sm1 2_666 . . 2_666 0.0 ?
    O1W Sm1 O4 Sm1 . . . 2_666 38.66(10) ?
    O2 Sm1 O4 Sm1 . . . 2_666 82.38(5) ?
    O8 Sm1 O4 Sm1 . . . 2_666 -96.00(5) ?
    O7 Sm1 O4 Sm1 . . . 2_666 -61.47(6) ?
    O5 Sm1 O4 Sm1 . . . 2_666 177.91(7) ?
    O1 Sm1 O4 Sm1 . . . 2_666 124.86(5) ?
    C27 Sm1 O4 Sm1 . . . 2_666 -78.32(6) ?
    C9 Sm1 O4 Sm1 . . . 2_666 101.38(6) ?
    C18 Sm1 O4 Sm1 . . . 2_666 177.95(12) ?
    O1 Sm1 O5 C18 2_566 . . . -163.20(10) ?
    O4 Sm1 O5 C18 2_666 . . . 2.25(11) ?
    O1W Sm1 O5 C18 . . . . 141.53(11) ?
    O2 Sm1 O5 C18 . . . . 76.54(10) ?
    O8 Sm1 O5 C18 . . . . -78.70(10) ?
    O7 Sm1 O5 C18 . . . . -90.91(11) ?
    O4 Sm1 O5 C18 . . . . 0.04(9) ?
    O1 Sm1 O5 C18 . . . . 127.32(10) ?
    C27 Sm1 O5 C18 . . . . -83.23(10) ?
    C9 Sm1 O5 C18 . . . . 101.64(10) ?
    O1 Sm1 O7 C27 2_566 . . . 89.35(11) ?
    O4 Sm1 O7 C27 2_666 . . . -98.15(11) ?
    O1W Sm1 O7 C27 . . . . 170.79(11) ?
    O2 Sm1 O7 C27 . . . . -140.97(10) ?
    O8 Sm1 O7 C27 . . . . 2.16(9) ?
    O5 Sm1 O7 C27 . . . . 17.23(12) ?
    O4 Sm1 O7 C27 . . . . -41.05(11) ?
    O1 Sm1 O7 C27 . . . . 129.50(10) ?
    C9 Sm1 O7 C27 . . . . 173.03(10) ?
    C18 Sm1 O7 C27 . . . . -13.98(12) ?
    O1 Sm1 O8 C27 2_566 . . . -87.21(10) ?
    O4 Sm1 O8 C27 2_666 . . . 69.81(10) ?
    O1W Sm1 O8 C27 . . . . -15.98(12) ?
    O2 Sm1 O8 C27 . . . . 133.36(11) ?
    O7 Sm1 O8 C27 . . . . -2.16(9) ?
    O5 Sm1 O8 C27 . . . . -169.92(10) ?
    O4 Sm1 O8 C27 . . . . 136.53(10) ?
    O1 Sm1 O8 C27 . . . . -127.82(10) ?
    C9 Sm1 O8 C27 . . . . -169.02(11) ?
    C18 Sm1 O8 C27 . . . . 163.84(11) ?
    O3 C1 C2 C3 . . . . -178.3(2) ?
    C6 C1 C2 C3 . . . . 1.5(3) ?
    C1 C2 C3 C4 . . . . 0.9(4) ?
    C2 C3 C4 C5 . . . . -1.5(4) ?
    C3 C4 C5 C6 . . . . -0.4(3) ?
    C3 C4 C5 C7 . . . . 174.3(2) ?
    O3 C1 C6 C5 . . . . 176.38(18) ?
    C2 C1 C6 C5 . . . . -3.5(3) ?
    C4 C5 C6 C1 . . . . 2.9(3) ?
    C7 C5 C6 C1 . . . . -172.11(18) ?
    C4 C5 C7 C8 . . . . -7.3(3) ?
    C6 C5 C7 C8 . . . . 167.4(2) ?
    C5 C7 C8 C9 . . . . -171.47(18) ?
    Sm1 O2 C9 O1 . . . . -11.77(18) ?
    Sm1 O2 C9 C8 . . . . 165.59(15) ?
    Sm1 O1 C9 O2 2_566 . . . 165.90(18) ?
    Sm1 O1 C9 O2 . . . . 11.05(17) ?
    Sm1 O1 C9 C8 2_566 . . . -11.5(4) ?
    Sm1 O1 C9 C8 . . . . -166.37(15) ?
    Sm1 O1 C9 Sm1 2_566 . . . 154.8(3) ?
    C7 C8 C9 O2 . . . . -4.1(3) ?
    C7 C8 C9 O1 . . . . 173.30(18) ?
    C7 C8 C9 Sm1 . . . . 75.2(6) ?
    O1 Sm1 C9 O2 2_566 . . . -178.87(11) ?
    O4 Sm1 C9 O2 2_666 . . . 19.83(12) ?
    O1W Sm1 C9 O2 . . . . 103.17(12) ?
    O8 Sm1 C9 O2 . . . . -99.16(16) ?
    O7 Sm1 C9 O2 . . . . 100.89(13) ?
    O5 Sm1 C9 O2 . . . . -98.27(11) ?
    O4 Sm1 C9 O2 . . . . -47.93(12) ?
    O1 Sm1 C9 O2 . . . . -168.52(18) ?
    C18 Sm1 C9 O2 . . . . -73.28(12) ?
    O1 Sm1 C9 O1 2_566 . . . -10.35(11) ?
    O4 Sm1 C9 O1 2_666 . . . -171.66(9) ?
    O1W Sm1 C9 O1 . . . . -88.32(10) ?
    O2 Sm1 C9 O1 . . . . 168.52(17) ?
    O8 Sm1 C9 O1 . . . . 69.36(16) ?
    O7 Sm1 C9 O1 . . . . -90.60(13) ?
    O5 Sm1 C9 O1 . . . . 70.24(9) ?
    O4 Sm1 C9 O1 . . . . 120.58(9) ?
    C18 Sm1 C9 O1 . . . . 95.23(10) ?
    O1 Sm1 C9 C8 2_566 . . . 94.1(6) ?
    O4 Sm1 C9 C8 2_666 . . . -67.2(6) ?
    O1W Sm1 C9 C8 . . . . 16.2(6) ?
    O2 Sm1 C9 C8 . . . . -87.0(6) ?
    O8 Sm1 C9 C8 . . . . 173.9(5) ?
    O7 Sm1 C9 C8 . . . . 13.9(6) ?
    O5 Sm1 C9 C8 . . . . 174.7(6) ?
    O4 Sm1 C9 C8 . . . . -134.9(6) ?
    O1 Sm1 C9 C8 . . . . 104.5(6) ?
    C18 Sm1 C9 C8 . . . . -160.3(6) ?
    O6 C10 C11 C12 . . . . 178.7(2) ?
    C15 C10 C11 C12 . . . . -0.5(3) ?
    C10 C11 C12 C13 . . . . -0.5(3) ?
    C11 C12 C13 C14 . . . . 0.8(3) ?
    C12 C13 C14 C15 . . . . -0.3(3) ?
    C12 C13 C14 C16 . . . . 179.75(19) ?
    O6 C10 C15 C14 . . . . -178.21(18) ?
    C11 C10 C15 C14 . . . . 1.1(3) ?
    C13 C14 C15 C10 . . . . -0.7(3) ?
    C16 C14 C15 C10 . . . . 179.31(18) ?
    C13 C14 C16 C17 . . . . -179.3(2) ?
    C15 C14 C16 C17 . . . . 0.7(3) ?
    C14 C16 C17 C18 . . . . -179.51(17) ?
    Sm1 O5 C18 O4 . . . . -0.08(16) ?
    Sm1 O5 C18 C17 . . . . 179.55(15) ?
    Sm1 O4 C18 O5 2_666 . . . -175.69(16) ?
    Sm1 O4 C18 O5 . . . . 0.08(16) ?
    Sm1 O4 C18 C17 2_666 . . . 4.7(3) ?
    Sm1 O4 C18 C17 . . . . -179.57(13) ?
    Sm1 O4 C18 Sm1 2_666 . . . -175.8(3) ?
    C16 C17 C18 O5 . . . . -3.0(3) ?
    C16 C17 C18 O4 . . . . 176.63(17) ?
    O1 Sm1 C18 O5 2_566 . . . 17.26(11) ?
    O4 Sm1 C18 O5 2_666 . . . -178.03(10) ?
    O1W Sm1 C18 O5 . . . . -86.14(17) ?
    O2 Sm1 C18 O5 . . . . -100.60(10) ?
    O8 Sm1 C18 O5 . . . . 94.28(10) ?
    O7 Sm1 C18 O5 . . . . 107.58(10) ?
    O4 Sm1 C18 O5 . . . . -179.92(16) ?
    O1 Sm1 C18 O5 . . . . -49.91(10) ?
    C27 Sm1 C18 O5 . . . . 101.40(10) ?
    C9 Sm1 C18 O5 . . . . -76.10(10) ?
    O1 Sm1 C18 O4 2_566 . . . -162.82(9) ?
    O4 Sm1 C18 O4 2_666 . . . 1.89(11) ?
    O1W Sm1 C18 O4 . . . . 93.79(16) ?
    O2 Sm1 C18 O4 . . . . 79.32(9) ?
    O8 Sm1 C18 O4 . . . . -85.80(9) ?
    O7 Sm1 C18 O4 . . . . -72.50(10) ?
    O5 Sm1 C18 O4 . . . . 179.92(16) ?
    O1 Sm1 C18 O4 . . . . 130.01(9) ?
    C27 Sm1 C18 O4 . . . . -78.68(10) ?
    C9 Sm1 C18 O4 . . . . 103.82(10) ?
    C24 C19 C20 C21 . . . . 0.0(6) ?
    C19 C20 C21 C22 . . . . 0.9(6) ?
    C20 C21 C22 C23 . . . . -1.5(6) ?
    C21 C22 C23 C24 . . . . 1.1(5) ?
    C21 C22 C23 C25 . . . . -177.8(3) ?
    C20 C19 C24 C23 . . . . -0.4(5) ?
    O9 C19 C24 C23 . . . . 179.8(3) ?
    C22 C23 C24 C19 . . . . -0.2(5) ?
    C25 C23 C24 C19 . . . . 178.7(3) ?
    C22 C23 C25 C26 . . . . 168.4(3) ?
    C24 C23 C25 C26 . . . . -10.5(4) ?
    C23 C25 C26 C27 . . . . -178.1(2) ?
    Sm1 O7 C27 O8 . . . . -3.80(17) ?
    Sm1 O7 C27 C26 . . . . 176.78(15) ?
    Sm1 O8 C27 O7 . . . . 3.86(17) ?
    Sm1 O8 C27 C26 . . . . -176.71(14) ?
    C25 C26 C27 O7 . . . . 0.8(3) ?
    C25 C26 C27 O8 . . . . -178.66(19) ?
    O1 Sm1 C27 O7 2_566 . . . -86.87(10) ?
    O4 Sm1 C27 O7 2_666 . . . 76.12(10) ?
    O1W Sm1 C27 O7 . . . . -9.11(11) ?
    O2 Sm1 C27 O7 . . . . 82.40(16) ?
    O8 Sm1 C27 O7 . . . . -176.12(17) ?
    O5 Sm1 C27 O7 . . . . -166.09(10) ?
    O4 Sm1 C27 O7 . . . . 142.72(10) ?
    O1 Sm1 C27 O7 . . . . -86.56(14) ?
    C18 Sm1 C27 O7 . . . . 168.29(10) ?
    O1 Sm1 C27 O8 2_566 . . . 89.25(10) ?
    O4 Sm1 C27 O8 2_666 . . . -107.76(10) ?
    O1W Sm1 C27 O8 . . . . 167.01(10) ?
    O2 Sm1 C27 O8 . . . . -101.48(16) ?
    O7 Sm1 C27 O8 . . . . 176.12(17) ?
    O5 Sm1 C27 O8 . . . . 10.03(10) ?
    O4 Sm1 C27 O8 . . . . -41.16(10) ?
    O1 Sm1 C27 O8 . . . . 89.55(12) ?
loop_
    _geom_hbond_atom_site_label_D
    _geom_hbond_atom_site_label_H
    _geom_hbond_atom_site_label_A
    _geom_hbond_site_symmetry_A
    _geom_hbond_distance_DH
    _geom_hbond_distance_HA
    _geom_hbond_distance_DA
    _geom_hbond_angle_DHA
    O1W H1WA O5 2_566 0.824(15) 2.022(16) 2.8183(18) 163(2)
    O3 H3 O8 1_556 0.906(17) 1.764(17) 2.6692(19) 176(3)
    O6 H6 O7 1_665 0.923(17) 1.781(17) 2.7005(19) 174(3)
    O2W H2WA O9 2_665 0.844(17) 2.15(2) 2.947(4) 158(3)
    O1W H1WB O2W 2_666 0.834(16) 1.856(16) 2.688(2) 175(2)
    O2W H2WB O3 1_554 0.814(17) 1.980(18) 2.790(3) 173(4)
data_global
_journal_date_recd_electronic     2011-12-29
_journal_date_accepted     2012-03-29
_journal_name_full     'Acta Crystallographica, Section E'
_journal_year     2012
_journal_volume     68
_journal_issue      5
_journal_page_first     m543
_journal_page_last     m544
_journal_paper_category     QM
_journal_paper_doi     10.1107/S1600536812013724
_journal_coeditor_code     ZJ2052
_publ_contact_author_name     'Yi-Hang Wen'
_publ_contact_author_address
;
  Zhejiang Key Laboratory for Reactive Chemistry on Solid Surfaces,
  Institute of Physical Chemistry,
  Zhejiang Normal University,
  Jinhua, Zhejiang 321004,
  People's Republic of China
;
_publ_contact_author_email     'wyh@zjnu.edu.cn'
_publ_contact_author_fax     '86-579-82282595'
_publ_contact_author_phone     '86-579-82282373'
_publ_section_title
;\
<i>catena</i>-Poly[[[aqua[3-(3-hydroxyphenyl)prop-2-enoato]samarium(III)]-\
bis[\m~2~-3-(3-hydroxyphenyl)prop-2-enoato]] monohydrate]
;
loop_
    _publ_author_name
    _publ_author_address
    'Jing-ke Guo'
;
Zhejiang Key Laboratory for Reactive Chemistry on Solid Surfaces,
College of Chemistry and Life Science,
Zhejiang Normal University,
Jinhua, Zhejiang 321004,
People's Republic of China
;
    'Yi-Hang Wen'
;
Zhejiang Key Laboratory for Reactive Chemistry on Solid Surfaces,
College of Chemistry and Life Science,
Zhejiang Normal University,
Jinhua, Zhejiang 321004,
People's Republic of China
;
