# Supplementary material for: catena-Poly[[[aqua­[3-(3-hy­droxy­phen­yl)prop-2-enoato]samarium(III)]-bis­[μ2-3-(3-hy­droxy­phen­yl)prop-2-enoato]] monohydrate]
Source: Acta Crystallogr Sect E Struct Rep Online. 2012 Apr 4;68(Pt 5):m543–4. doi: 10.1107/S1600536812013724 (PMC3344301; doi:10.1107/S1600536812013724)
Supplement: Supplementary file 2 [file e-68-0m543-Isup2.hkl]

# 
# h,k,l, Fc-squared, Fo-squared, sigma(Fo-squared) and status flag 
# 
data_I
_shelx_title ' t in P1                     New: P-1' 
_shelx_refln_list_code          4 
_shelx_F_calc_maximum      249.79 
_exptl_crystal_F_000       674.00 
_reflns_d_resolution_high  0.8409 
 
loop_ 
 _symmetry_equiv_pos_as_xyz 
 'x, y, z' 
 '-x, -y, -z' 
 
_cell_length_a     7.9411 
_cell_length_b    13.0312 
_cell_length_c    13.6564 
_cell_angle_alpha  97.356 
_cell_angle_beta   97.120 
_cell_angle_gamma 103.739 
 
_shelx_F_squared_multiplier     1.000 
 
loop_ 
 _refln_index_h 
 _refln_index_k 
 _refln_index_l 
 _refln_F_squared_calc 
 _refln_F_squared_meas 
 _refln_F_squared_sigma 
 _refln_observed_status 
   1   0   0      193.90      112.32      3.21 o 
   2   0   0    37355.00    37155.50    338.92 o 
   3   0   0     2740.74     2927.16     25.16 o 
   4   0   0    19136.60    19859.54    144.08 o 
   5   0   0      954.65      920.11      9.46 o 
   6   0   0     3911.88     3855.74     45.88 o 
   7   0   0     2443.78     2416.86     32.31 o 
   8   0   0      660.04      628.05     14.85 o 
   9   0   0      954.97      993.03     29.88 o 
  -9   1   0      650.07      673.62     16.46 o 
  -8   1   0     1094.00     1123.36     25.15 o 
  -7   1   0     1350.94     1294.05     25.91 o 
  -6   1   0     3867.16     4054.79     47.51 o 
  -5   1   0       11.62       15.25      1.40 o 
  -4   1   0     5743.44     5833.04     48.40 o 
  -3   1   0      685.91      698.23      7.08 o 
  -2   1   0    11200.47    11984.96    179.57 o 
  -1   1   0      118.49      156.82     11.95 o 
   0   1   0    22726.24    16360.60   1337.76 o 
   1   1   0     5094.54     4881.16     67.67 o 
   2   1   0     5753.84     6051.49     45.43 o 
   3   1   0     5088.17     5067.80     73.60 o 
   4   1   0     3262.09     3336.50     29.50 o 
   5   1   0     2083.58     2049.26     17.14 o 
   6   1   0      777.42      801.19     11.10 o 
   7   1   0     2632.61     2614.99     30.85 o 
   8   1   0       74.13       78.37      5.79 o 
  -9   2   0      409.89      476.34     24.77 o 
  -8   2   0     2303.96     2278.25     40.70 o 
  -7   2   0      120.21      118.03      6.96 o 
  -6   2   0     2771.15     2793.69     34.17 o 
  -5   2   0        3.41        3.66      1.24 o 
  -4   2   0    11834.63    11759.10    162.15 o 
  -3   2   0     1718.69     1751.63     15.26 o 
  -2   2   0    15153.65    15099.91    192.06 o 
  -1   2   0      250.01      225.91      5.82 o 
   0   2   0    24707.77    23768.46    533.44 o 
   1   2   0     1169.64     1182.24      9.64 o 
   2   2   0     4394.46     4394.54     33.96 o 
   3   2   0     3770.13     3641.81     32.10 o 
   4   2   0     1089.11     1094.24     11.28 o 
   5   2   0     2068.51     2116.83     19.60 o 
   6   2   0      396.11      385.10      7.36 o 
   7   2   0     2841.24     2886.22     29.84 o 
   8   2   0       36.17       38.48      4.72 o 
  -9   3   0      307.61      293.71     19.07 o 
  -8   3   0     1631.92     1608.76     41.50 o 
  -7   3   0       35.89       29.03      4.15 o 
  -6   3   0     2212.36     2210.67     36.24 o 
  -5   3   0      259.24      247.50      5.66 o 
  -4   3   0     2923.68     3019.58     25.70 o 
  -3   3   0     3730.22     3841.54     88.36 o 
  -2   3   0     2409.59     2381.80     26.89 o 
  -1   3   0       78.61       70.87      3.12 o 
   0   3   0      287.00      300.10      4.56 o 
   1   3   0      974.59     1042.97      8.28 o 
   2   3   0     3329.06     3141.51     25.98 o 
   3   3   0     4081.75     3860.92     31.29 o 
   4   3   0     1005.58      972.53     11.80 o 
   5   3   0     4383.93     4351.56     36.39 o 
   6   3   0        1.35        3.25      1.64 o 
   7   3   0     2934.27     2978.56     31.11 o 
   8   3   0        0.24        0.60      2.40 o 
  -9   4   0       54.24       52.11     10.18 o 
  -8   4   0     1390.31     1429.21     28.95 o 
  -7   4   0      468.80      473.40     13.35 o 
  -6   4   0     1484.77     1459.59     45.89 o 
  -5   4   0      285.04      309.56      6.49 o 
  -4   4   0     4248.79     4262.62     51.65 o 
  -3   4   0     3493.65     3469.85     90.83 o 
  -2   4   0     3647.93     3581.62     33.74 o 
  -1   4   0      975.03     1000.27     14.36 o 
   0   4   0     1152.95     1177.76     11.75 o 
   1   4   0     1116.59     1019.08     10.09 o 
   2   4   0     1572.98     1596.45     12.66 o 
   3   4   0     9196.31     9178.90     65.96 o 
   4   4   0       24.99       28.57      1.74 o 
   5   4   0     3909.45     3842.41     36.59 o 
   6   4   0       41.50       42.57      3.11 o 
   7   4   0     2819.31     2848.45     30.64 o 
   8   4   0      150.27      137.71      5.73 o 
  -9   5   0       35.90       32.49      8.77 o 
  -8   5   0     1286.28     1231.98     40.40 o 
  -7   5   0     1209.86     1186.73     34.36 o 
  -6   5   0     3168.13     3166.69     37.18 o 
  -5   5   0     2096.22     2095.74     25.91 o 
  -4   5   0     4668.64     4541.75     65.81 o 
  -3   5   0     7366.08     7462.71     68.41 o 
  -2   5   0     1794.14     1737.67     18.00 o 
  -1   5   0     2527.63     2433.21     27.59 o 
   0   5   0      274.67      299.55     11.63 o 
   1   5   0    15166.36    15781.67    108.89 o 
   2   5   0      569.59      611.25      6.42 o 
   3   5   0     4591.55     4563.34     32.57 o 
   4   5   0      521.89      509.24      7.04 o 
   5   5   0     6586.27     6495.02     53.12 o 
   6   5   0        3.15        5.91      1.98 o 
   7   5   0     1631.49     1676.37     21.31 o 
  -9   6   0      166.13      174.47     14.90 o 
  -8   6   0     1233.52     1228.00     40.52 o 
  -7   6   0     1334.36     1388.71     45.76 o 
  -6   6   0     5269.69     5208.12     58.76 o 
  -5   6   0     2532.32     2499.91     61.48 o 
  -4   6   0     1505.74     1475.30     14.32 o 
  -3   6   0    12503.52    13003.86    117.61 o 
  -2   6   0     4419.40     4591.86     43.92 o 
  -1   6   0    15596.60    15729.76    145.57 o 
   0   6   0        0.97        7.67      2.34 o 
   1   6   0    17144.43    16776.81    123.01 o 
   2   6   0      408.47      407.80      6.17 o 
   3   6   0     9531.10     9526.34     68.14 o 
   4   6   0       23.57       29.08      2.42 o 
   5   6   0     2647.90     2546.19     22.81 o 
   6   6   0      179.68      175.65      5.17 o 
   7   6   0     1734.85     1777.09     20.58 o 
  -9   7   0      490.88      530.22     26.61 o 
  -8   7   0     1302.82     1236.46     41.07 o 
  -7   7   0     3620.05     3649.97     53.36 o 
  -6   7   0     2617.45     2590.50     41.17 o 
  -5   7   0     3369.87     3211.28     92.27 o 
  -4   7   0      593.14      578.39      7.39 o 
  -3   7   0     8814.65     8810.73     81.55 o 
  -2   7   0       16.23       18.29      4.38 o 
  -1   7   0     7114.41     6995.17     66.12 o 
   0   7   0     1820.30     1932.18     22.00 o 
   1   7   0    12060.24    11825.94     88.57 o 
   2   7   0     1935.33     1926.73     18.43 o 
   3   7   0     3598.61     3603.93     29.26 o 
   4   7   0     1682.76     1602.05     17.35 o 
   5   7   0     1227.76     1217.51     13.82 o 
   6   7   0      862.38      859.86     12.59 o 
  -8   8   0     1548.39     1432.51     45.86 o 
  -7   8   0     1889.22     1838.12     31.17 o 
  -6   8   0      594.87      563.87     13.84 o 
  -5   8   0     3305.44     3250.00     40.55 o 
  -4   8   0       73.48       76.02      3.80 o 
  -3   8   0     5188.51     5416.50     52.43 o 
  -2   8   0      103.81       98.18      3.50 o 
  -1   8   0     6615.62     6650.92     63.90 o 
   0   8   0     1384.96     1342.81     13.83 o 
   1   8   0     3135.29     3136.51     27.34 o 
   2   8   0      834.99      819.40     11.52 o 
   3   8   0     2174.52     2078.59     20.64 o 
   4   8   0      787.06      771.13     10.24 o 
   5   8   0      824.36      811.69     11.09 o 
   6   8   0     1296.93     1307.75     15.66 o 
  -8   9   0      595.83      618.75     14.48 o 
  -7   9   0     2114.75     2077.62     74.67 o 
  -6   9   0       67.41       47.49      7.77 o 
  -5   9   0     1609.20     1595.16     23.04 o 
  -4   9   0        2.27        6.59      2.17 o 
  -3   9   0     2015.80     1953.37     22.31 o 
  -2   9   0      473.58      479.28      8.48 o 
  -1   9   0     3521.47     3459.96     36.41 o 
   0   9   0     2115.84     2182.10     20.56 o 
   1   9   0     1366.66     1321.47     17.77 o 
   2   9   0      749.12      731.65     10.20 o 
   3   9   0     1753.71     1681.94     20.04 o 
   4   9   0     2246.21     2114.51     22.12 o 
   5   9   0      154.68      143.07      6.01 o 
  -8  10   0       52.03       45.89      7.17 o 
  -7  10   0     1398.95     1384.62     27.41 o 
  -6  10   0      284.82      268.16     10.18 o 
  -5  10   0     1532.57     1519.93     22.94 o 
  -4  10   0      217.68      216.03      7.27 o 
  -3  10   0     1757.39     1758.57     21.27 o 
  -2  10   0     1597.40     1590.48     19.88 o 
  -1  10   0     1450.80     1410.68     18.52 o 
   0  10   0     2333.71     2322.62     22.18 o 
   1  10   0     1164.79     1126.19     13.45 o 
   2  10   0     1578.86     1571.40     17.45 o 
   3  10   0      449.82      456.52      9.81 o 
   4  10   0     2282.85     2181.78     23.30 o 
   5  10   0       73.28       71.85      4.30 o 
  -8  11   0        3.35        1.44      4.48 o 
  -7  11   0     1274.37     1300.31     42.21 o 
  -6  11   0      357.45      366.89     12.72 o 
  -5  11   0     2514.75     2562.87     44.01 o 
  -4  11   0      680.92      699.42     22.47 o 
  -3  11   0      914.60      910.71     16.86 o 
  -2  11   0     2430.78     2462.15     28.58 o 
  -1  11   0     3745.44     3721.35     35.52 o 
   0  11   0     2082.36     1998.14     26.25 o 
   1  11   0       93.39       99.78      4.74 o 
   2  11   0     4031.50     3814.47     34.73 o 
   3  11   0      135.08      131.86      5.02 o 
   4  11   0     2544.95     2495.02     26.32 o 
  -7  12   0      834.21      853.87     21.52 o 
  -6  12   0      791.77      773.14     20.15 o 
  -5  12   0     1566.47     1587.41     45.61 o 
  -4  12   0     1525.66     1544.10     31.25 o 
  -3  12   0      162.98      163.42      7.11 o 
  -2  12   0     2173.15     2157.24     23.32 o 
  -1  12   0      102.42      110.67      6.07 o 
   0  12   0     1992.36     1956.72     20.56 o 
   1  12   0        0.79        0.46      1.87 o 
   2  12   0     2229.52     2175.20     23.21 o 
   3  12   0      164.15      154.56      5.60 o 
  -6  13   0      269.43      292.01     12.60 o 
  -5  13   0     1116.89     1142.78     41.63 o 
  -4  13   0     2080.30     2114.36     40.00 o 
  -3  13   0      337.65      352.83     11.65 o 
  -2  13   0     1380.58     1420.31     30.83 o 
  -1  13   0      114.75      108.77      4.62 o 
   0  13   0     2383.97     2373.17     24.31 o 
   1  13   0       22.94       23.68      3.22 o 
   2  13   0     2157.42     2085.79     23.14 o 
  -5  14   0      219.83      228.79     18.51 o 
  -4  14   0     1566.46     1598.52     33.95 o 
  -3  14   0        9.04        4.84      3.14 o 
  -2  14   0      795.06      837.61     17.99 o 
  -1  14   0      110.11      105.08      4.87 o 
   0  14   0     1251.95     1273.92     17.75 o 
   1  14   0      131.72      130.25      5.31 o 
  -4  15   0     1014.95      956.17     39.11 o 
  -3  15   0        5.80        5.53      3.45 o 
  -2  15   0     1306.75     1341.43     24.92 o 
  -1  15   0      271.17      277.30     10.63 o 
   1 -15   1      242.98      228.93      9.58 o 
   2 -15   1     1053.56     1132.27     22.29 o 
   3 -15   1        8.88        4.25      4.23 o 
   4 -15   1     1255.96     1302.48     47.39 o 
  -1 -14   1       82.85       84.43      4.46 o 
   0 -14   1     1939.24     1958.44     23.13 o 
   1 -14   1        0.04        4.66      2.67 o 
   2 -14   1      835.85      865.84     18.30 o 
   3 -14   1       12.04       14.07      3.72 o 
   4 -14   1     1480.14     1447.41     48.98 o 
   5 -14   1       27.26       36.66      9.26 o 
  -2 -13   1     1367.26     1369.10     17.32 o 
  -1 -13   1        0.28        1.66      2.02 o 
   0 -13   1     2285.53     2297.06     27.31 o 
   1 -13   1      198.21      201.36      5.99 o 
   2 -13   1     1582.89     1660.37     31.40 o 
   3 -13   1      287.53      314.29     10.08 o 
   4 -13   1     1309.80     1323.14     44.88 o 
   5 -13   1      475.33      540.83     26.85 o 
   6 -13   1      350.69      368.14     29.46 o 
  -3 -12   1       95.93       87.33      4.52 o 
  -2 -12   1     2562.07     2474.93     25.32 o 
  -1 -12   1      567.35      540.62      9.20 o 
   0 -12   1     3136.44     3060.48     28.63 o 
   1 -12   1      564.38      574.45      9.75 o 
   2 -12   1     1432.39     1389.94     26.91 o 
   3 -12   1     1196.65     1183.12     20.61 o 
   4 -12   1     1065.74     1077.87     42.18 o 
   5 -12   1     1278.08     1422.76     46.04 o 
   6 -12   1      274.08      274.82     12.02 o 
   7 -12   1     1541.39     1561.17     31.64 o 
  -4 -11   1     1953.91     1890.47     21.50 o 
  -3 -11   1      970.76      884.00     12.76 o 
  -2 -11   1     4561.74     4382.80     38.68 o 
  -1 -11   1     1250.92     1200.64     14.42 o 
   0 -11   1     1614.09     1605.70     17.21 o 
   1 -11   1     6294.43     6210.20     57.86 o 
   2 -11   1     3370.64     3451.03     32.76 o 
   3 -11   1     1568.69     1563.45     25.54 o 
   4 -11   1      140.13      129.99      9.35 o 
   5 -11   1     4119.32     4093.20     97.66 o 
   6 -11   1       43.93       37.50      4.94 o 
   7 -11   1     1813.86     1873.47     34.63 o 
   8 -11   1       35.19       38.15      4.93 o 
  -5 -10   1      186.60      176.23      5.86 o 
  -4 -10   1     2073.31     1995.00     21.69 o 
  -3 -10   1     1096.58     1097.40     14.02 o 
  -2 -10   1     3301.84     3188.33     29.36 o 
  -1 -10   1     2128.06     1983.30     19.87 o 
   0 -10   1     2402.51     2393.86     22.55 o 
   1 -10   1     1642.67     1666.94     18.23 o 
   2 -10   1     1796.40     1814.56     20.53 o 
   3 -10   1     3133.82     3175.37     40.49 o 
   4 -10   1       71.99       67.56      5.28 o 
   5 -10   1     3562.39     3678.48     57.10 o 
   6 -10   1       40.15       42.12      4.90 o 
   7 -10   1     2246.80     2233.44     38.35 o 
   8 -10   1       19.55       16.78      3.48 o 
  -6  -9   1     1251.24     1273.43     15.78 o 
  -5  -9   1      571.35      540.18      9.11 o 
  -4  -9   1     1981.50     1890.95     21.31 o 
  -3  -9   1     2356.82     2357.91     23.17 o 
  -2  -9   1     2580.45     2463.86     23.38 o 
  -1  -9   1     1111.75     1086.72     12.55 o 
   0  -9   1     3137.44     3141.16     27.35 o 
   1  -9   1     5879.11     6069.87     47.93 o 
   2  -9   1      476.04      481.81     11.21 o 
   3  -9   1     3670.50     3583.77     43.82 o 
   4  -9   1       35.07       38.94      7.50 o 
   5  -9   1     4550.48     4636.86     54.32 o 
   6  -9   1        8.26       15.85      3.35 o 
   7  -9   1     2518.81     2493.18     40.39 o 
   8  -9   1      429.42      416.07     10.34 o 
  -6  -8   1     1255.59     1219.60     16.12 o 
  -5  -8   1     1624.40     1598.58     17.05 o 
  -4  -8   1      836.16      826.63     10.59 o 
  -3  -8   1     1813.79     1732.73     17.91 o 
  -2  -8   1     1294.51     1243.58     13.68 o 
  -1  -8   1     1068.51     1022.03     11.57 o 
   0  -8   1     1789.77     1755.54     16.72 o 
   1  -8   1     6016.27     5905.93     46.15 o 
   2  -8   1      177.38      195.31      4.73 o 
   3  -8   1     5242.12     5447.75     60.84 o 
   4  -8   1      322.74      331.48      7.56 o 
   5  -8   1     4631.25     4512.21     52.17 o 
   6  -8   1      197.79      194.18      7.56 o 
   7  -8   1     2287.02     2212.72     35.37 o 
   8  -8   1     1372.25     1380.09     44.51 o 
  -7  -7   1      810.82      794.07     15.25 o 
  -6  -7   1      572.82      551.68      9.69 o 
  -5  -7   1     1428.51     1406.36     15.44 o 
  -4  -7   1      675.68      664.32      8.91 o 
  -3  -7   1     3171.55     3005.41     25.06 o 
  -2  -7   1        1.52        2.44      1.18 o 
  -1  -7   1     2698.95     2750.49     23.82 o 
   0  -7   1        3.16        9.29      2.07 o 
   1  -7   1     9040.48     9178.68     90.40 o 
   2  -7   1     1567.50     1541.70     20.20 o 
   3  -7   1     7926.41     7939.27     85.40 o 
   4  -7   1     1725.44     1700.34     22.29 o 
   5  -7   1     3794.34     3755.90     43.84 o 
   6  -7   1      377.38      378.71     10.00 o 
   7  -7   1     2310.35     2273.52     34.52 o 
   8  -7   1     1416.10     1411.91     44.57 o 
   9  -7   1      181.74      220.27     16.80 o 
  -7  -6   1     1248.42     1268.95     16.39 o 
  -6  -6   1      155.88      149.69      6.02 o 
  -5  -6   1     2451.81     2402.03     23.65 o 
  -4  -6   1        1.41        5.15      1.99 o 
  -3  -6   1     3570.04     3370.84     26.99 o 
  -2  -6   1      866.90      880.29      9.33 o 
  -1  -6   1     1099.70      964.36     10.20 o 
   0  -6   1     3657.86     3901.31     31.03 o 
   1  -6   1     2226.72     2126.81     19.96 o 
   2  -6   1     5995.34     6448.06     71.82 o 
   3  -6   1     7985.31     8275.85     92.92 o 
   4  -6   1     1995.54     2013.78     29.73 o 
   5  -6   1     1213.16     1213.75     16.89 o 
   6  -6   1     4101.97     4141.72     57.17 o 
   7  -6   1      941.87      936.86     32.00 o 
   8  -6   1     1194.65     1202.55     39.79 o 
   9  -6   1       32.32       31.02      8.46 o 
  -7  -5   1     1816.36     1801.07     22.36 o 
  -6  -5   1       27.33       32.89      3.02 o 
  -5  -5   1     4151.76     4081.81     35.46 o 
  -4  -5   1      735.67      726.06     10.47 o 
  -3  -5   1     4563.20     4420.22     33.96 o 
  -2  -5   1     5881.51     6122.42     41.86 o 
  -1  -5   1    21690.23    22385.01    161.90 o 
   0  -5   1     9743.09     9731.14     71.87 o 
   1  -5   1     3830.78     3628.33     46.52 o 
   2  -5   1      435.07      396.71      6.36 o 
   3  -5   1     9600.92     9900.88     89.62 o 
   4  -5   1     5352.21     5162.05     42.78 o 
   5  -5   1     2098.29     2069.23     32.84 o 
   6  -5   1     1672.15     1657.95     28.77 o 
   7  -5   1      225.96      229.71     14.22 o 
   8  -5   1     1551.87     1582.95     47.82 o 
   9  -5   1       54.73       45.98      9.56 o 
  -8  -4   1      283.10      277.91      8.74 o 
  -7  -4   1     2688.37     2667.83     29.08 o 
  -6  -4   1      421.76      401.72     10.52 o 
  -5  -4   1     4042.35     3984.17     37.65 o 
  -4  -4   1       35.19       36.01      2.07 o 
  -3  -4   1     4625.36     4599.04     37.09 o 
  -2  -4   1    12942.67    13384.73     99.58 o 
  -1  -4   1     7710.75     7823.36     54.49 o 
   0  -4   1    15885.92    16159.48    119.37 o 
   1  -4   1      407.08      398.23      7.25 o 
   2  -4   1    10931.74    11147.80    117.74 o 
   3  -4   1     5219.47     5422.87     50.35 o 
   4  -4   1     5589.39     5685.28     46.63 o 
   5  -4   1      209.31      235.97      7.47 o 
   6  -4   1     3431.09     3381.57     77.73 o 
   7  -4   1       37.62        8.33     11.22 o 
   8  -4   1     1654.71     1673.19     49.66 o 
   9  -4   1       19.00       25.56      8.52 o 
  -8  -3   1        0.88        5.88      2.63 o 
  -7  -3   1     2890.08     2917.26     34.55 o 
  -6  -3   1       50.84       50.16      3.10 o 
  -5  -3   1     3943.35     3940.51     33.38 o 
  -4  -3   1     1428.35     1488.85     22.35 o 
  -3  -3   1     4128.73     3985.53     32.15 o 
  -2  -3   1     7801.26     8134.36     61.39 o 
  -1  -3   1    19780.17    19635.32    228.75 o 
   0  -3   1    15426.54    15767.54    290.84 o 
   1  -3   1      747.44      755.54     12.56 o 
   2  -3   1     6770.11     6764.14    106.39 o 
   3  -3   1     1556.77     1712.08     15.04 o 
   4  -3   1     6247.97     6404.37     64.78 o 
   5  -3   1       55.65       53.98      3.15 o 
   6  -3   1     3837.42     3818.86     86.07 o 
   7  -3   1      156.73      141.57      7.44 o 
   8  -3   1     2033.47     2047.70     57.14 o 
   9  -3   1      138.15      156.94     14.41 o 
  -8  -2   1       84.41       92.37      5.10 o 
  -7  -2   1     2374.42     2348.31     28.82 o 
  -6  -2   1      599.37      581.18      9.36 o 
  -5  -2   1     1657.46     1667.95     16.23 o 
  -4  -2   1     2984.66     2850.94     24.22 o 
  -3  -2   1     2309.69     2324.28     19.66 o 
  -2  -2   1     7327.32     7321.99     60.25 o 
  -1  -2   1    19262.25    19503.00    143.51 o 
   0  -2   1     6501.83     7421.49     91.09 o 
   1  -2   1    11893.43    11450.56    271.52 o 
   2  -2   1    16524.80    16971.01    287.72 o 
   3  -2   1     1123.18     1158.11     12.09 o 
   4  -2   1     6054.61     6279.63     67.19 o 
   5  -2   1       41.53       56.38      2.26 o 
   6  -2   1     3502.96     3646.92     54.91 o 
   7  -2   1      284.44      322.70     11.13 o 
   8  -2   1     2651.53     2734.81     46.68 o 
   9  -2   1      288.57      302.17     19.99 o 
  -8  -1   1      254.05      280.32      9.89 o 
  -7  -1   1      949.50      958.27     15.04 o 
  -6  -1   1     1055.38     1080.59     15.40 o 
  -5  -1   1     1252.17     1266.31     13.78 o 
  -4  -1   1    11278.05    11656.34     94.35 o 
  -3  -1   1       54.06       41.67      1.66 o 
  -2  -1   1    12274.69    13055.25    104.99 o 
  -1  -1   1      898.73      881.29     11.71 o 
   0  -1   1    23154.79    23258.28    320.51 o 
   1  -1   1     2581.91     2559.11     48.12 o 
   2  -1   1    62396.61    60751.59    488.65 o 
   3  -1   1     2114.56     2178.29     18.92 o 
   4  -1   1     9103.78     8892.61     65.78 o 
   5  -1   1      949.49      995.99      9.83 o 
   6  -1   1     6153.28     6196.70     69.26 o 
   7  -1   1     1979.04     1940.94     34.72 o 
   8  -1   1     1851.43     1823.90     34.90 o 
   9  -1   1      658.75      656.91     21.00 o 
  -9   0   1      557.24      598.60     15.54 o 
  -8   0   1      841.99      796.81     17.12 o 
  -7   0   1     1188.43     1154.03     18.76 o 
  -6   0   1     2262.79     2217.02     29.07 o 
  -5   0   1      153.17      128.07      3.73 o 
  -4   0   1     8870.06     9050.15     83.01 o 
  -3   0   1     1179.62     1140.08     12.44 o 
  -2   0   1      328.68      311.15      4.96 o 
  -1   0   1       24.05       40.38      1.12 o 
   2   0   1      711.98      723.23      7.23 o 
   3   0   1     7720.64     8197.97     60.52 o 
   4   0   1     5687.97     6271.81     47.46 o 
   5   0   1     3221.18     3239.96     26.53 o 
   6   0   1     1912.92     1923.05     22.12 o 
   7   0   1     1961.16     1970.68     29.54 o 
   8   0   1      293.97      324.68     10.45 o 
  -9   1   1      598.74      614.37     23.42 o 
  -8   1   1     1341.70     1361.37     28.55 o 
  -7   1   1      720.54      748.91     13.84 o 
  -6   1   1     3341.77     3325.69     40.19 o 
  -5   1   1      118.81      141.24      4.51 o 
  -4   1   1     9910.30     9829.65     79.96 o 
  -3   1   1       60.36       55.66      2.24 o 
  -2   1   1    10709.16    10839.01    140.30 o 
  -1   1   1     5781.91     5740.14     84.24 o 
   0   1   1    10280.52    10500.47    241.78 o 
   1   1   1     2821.52     2915.42     41.34 o 
   2   1   1     9882.00     9805.78     79.46 o 
   3   1   1     1315.25     1273.80     10.76 o 
   4   1   1     3279.42     3105.10     23.71 o 
   5   1   1     2376.28     2341.19     19.22 o 
   6   1   1     1037.09     1031.29     13.13 o 
   7   1   1     2921.68     2969.04     34.12 o 
   8   1   1        1.98        0.00      2.74 o 
  -9   2   1      230.49      253.29     11.69 o 
  -8   2   1     3713.32     3661.40     59.16 o 
  -7   2   1      304.96      277.01     10.32 o 
  -6   2   1     4042.51     4231.14     49.20 o 
  -5   2   1        0.04        5.24      2.45 o 
  -4   2   1     8291.00     8148.50     86.66 o 
  -3   2   1       48.95       56.28      2.56 o 
  -2   2   1     2558.11     2729.45     25.92 o 
  -1   2   1     4477.56     4691.92     49.78 o 
   0   2   1     7213.50     7275.12    124.04 o 
   1   2   1    14022.83    13769.61     95.47 o 
   2   2   1      937.59      908.65      8.22 o 
   3   2   1     4840.12     4859.55     44.41 o 
   4   2   1     1166.89     1224.68     20.33 o 
   5   2   1     4807.93     4859.24     36.58 o 
   6   2   1      284.67      293.63      6.40 o 
   7   2   1     3188.36     3224.65     32.63 o 
   8   2   1       80.28       81.39      6.36 o 
  -9   3   1       77.85       69.29      7.06 o 
  -8   3   1     2600.51     2644.30     45.71 o 
  -7   3   1        0.04        1.33      2.34 o 
  -6   3   1     3619.73     3644.03     42.78 o 
  -5   3   1      872.74      970.86     14.10 o 
  -4   3   1     5299.78     5347.26     49.62 o 
  -3   3   1     2502.76     2539.38     24.62 o 
  -2   3   1     4655.52     4430.37     36.38 o 
  -1   3   1     6313.52     5880.65     53.75 o 
   0   3   1     1883.38     1836.95     15.35 o 
   1   3   1     4110.29     4061.10     32.60 o 
   2   3   1     1227.63     1227.91     10.05 o 
   3   3   1     5450.11     5499.84     40.66 o 
   4   3   1      176.85      165.44      3.54 o 
   5   3   1     5167.13     5171.82     43.25 o 
   6   3   1        3.90        3.89      1.74 o 
   7   3   1     3381.76     3414.26     34.72 o 
   8   3   1      103.34      103.41      6.79 o 
  -9   4   1        2.00        4.75      3.74 o 
  -8   4   1     2231.56     2254.18     40.32 o 
  -7   4   1      324.49      303.13     10.57 o 
  -6   4   1     1398.97     1387.28     25.59 o 
  -5   4   1      355.61      350.06      5.80 o 
  -4   4   1     5821.83     6080.90     56.31 o 
  -3   4   1     4415.26     4444.72     60.18 o 
  -2   4   1      292.64      321.82      4.80 o 
  -1   4   1     7193.79     7240.85     66.32 o 
   0   4   1     1988.32     1887.75     18.39 o 
   1   4   1     4091.25     4077.24     32.60 o 
   2   4   1     1898.80     1914.17     14.88 o 
   3   4   1     7629.22     7686.96     52.06 o 
   4   4   1      181.08      200.72      3.79 o 
   5   4   1     2715.40     2615.17     24.35 o 
   6   4   1        1.07        3.22      1.86 o 
   7   4   1     2974.06     2897.63     31.07 o 
  -9   5   1      147.92      121.26     13.30 o 
  -8   5   1     1438.21     1429.17     47.42 o 
  -7   5   1     1095.10     1096.12     22.83 o 
  -6   5   1     2889.47     2897.27     36.89 o 
  -5   5   1     1469.02     1514.11     20.06 o 
  -4   5   1     4545.10     4639.98     39.09 o 
  -3   5   1     9753.05     9952.72     80.40 o 
  -2   5   1      239.59      261.85      4.59 o 
  -1   5   1     9071.56     9114.61     83.53 o 
   0   5   1      644.77      573.03      7.24 o 
   1   5   1    14664.79    14972.35    117.78 o 
   2   5   1      624.52      669.57      6.98 o 
   3   5   1     8980.26     8983.93     60.77 o 
   4   5   1     1431.20     1379.00     13.63 o 
   5   5   1     7992.76     7864.53     58.19 o 
   6   5   1       12.85       12.08      2.10 o 
   7   5   1     1671.43     1675.27     19.26 o 
  -9   6   1      300.18      313.08     20.05 o 
  -8   6   1     1723.19     1707.99     32.75 o 
  -7   6   1     1428.79     1361.45     21.21 o 
  -6   6   1     2280.31     2206.55     29.83 o 
  -5   6   1     2010.84     1960.98     25.38 o 
  -4   6   1     2381.35     2478.45     22.55 o 
  -3   6   1     6767.55     6743.29     62.99 o 
  -2   6   1     2115.01     2235.61     23.35 o 
  -1   6   1     7784.48     7685.57     71.76 o 
   0   6   1      219.70      297.03      8.17 o 
   1   6   1     2252.24     2171.68     19.57 o 
   2   6   1      850.03      882.03      9.27 o 
   3   6   1     5104.66     5005.14     38.20 o 
   4   6   1     1159.10     1144.79     12.42 o 
   5   6   1     1184.81     1186.82     13.30 o 
   6   6   1      483.78      472.33      8.04 o 
   7   6   1      934.33      961.20     13.86 o 
  -9   7   1      495.93      427.48     23.85 o 
  -8   7   1     1129.13     1090.74     25.81 o 
  -7   7   1     5775.29     5505.95     63.06 o 
  -6   7   1     2597.78     2510.92     32.02 o 
  -5   7   1     2676.32     2561.31     36.28 o 
  -4   7   1       48.96       54.27      2.20 o 
  -3   7   1     7579.36     7612.14     71.27 o 
  -2   7   1       91.47      109.12      3.49 o 
  -1   7   1     7198.06     6953.40     65.96 o 
   0   7   1      740.05      769.78     10.08 o 
   1   7   1     4578.11     4577.70     41.18 o 
   2   7   1     2156.56     2123.93     22.11 o 
   3   7   1     3095.21     3036.57     31.30 o 
   4   7   1     1394.25     1360.96     14.44 o 
   5   7   1     1578.08     1519.29     16.20 o 
   6   7   1     1214.44     1212.51     16.47 o 
  -9   8   1     1084.00     1046.47     39.42 o 
  -8   8   1     1130.26     1074.44     45.49 o 
  -7   8   1     2436.67     2399.26     31.73 o 
  -6   8   1      433.47      430.36      9.73 o 
  -5   8   1     3692.62     3694.96     44.54 o 
  -4   8   1        3.64        8.21      1.75 o 
  -3   8   1     1850.54     1806.72     24.25 o 
  -2   8   1      184.02      193.81      4.94 o 
  -1   8   1     4445.73     4145.09     41.94 o 
   0   8   1     2743.32     2780.33     27.15 o 
   1   8   1      782.00      753.99      9.74 o 
   2   8   1     3157.29     3089.33     27.66 o 
   3   8   1     1337.08     1280.26     14.75 o 
   4   8   1      949.62      937.41     13.74 o 
   5   8   1      423.84      415.11      7.71 o 
   6   8   1     1838.24     1824.30     19.62 o 
  -8   9   1      431.70      419.82     12.11 o 
  -7   9   1     2169.24     2086.71     32.53 o 
  -6   9   1       13.78       13.17      2.65 o 
  -5   9   1     1916.69     1883.75     26.44 o 
  -4   9   1      284.11      286.68      7.70 o 
  -3   9   1     1253.93     1195.28     15.58 o 
  -2   9   1      427.90      431.69      8.11 o 
  -1   9   1     2170.13     2101.70     24.39 o 
   0   9   1     3010.95     2995.67     29.54 o 
   1   9   1     1537.05     1510.88     16.12 o 
   2   9   1     2988.67     2862.47     26.63 o 
   3   9   1     1166.03     1127.61     14.03 o 
   4   9   1     2249.52     2156.92     22.67 o 
   5   9   1       82.26       83.46      4.27 o 
  -8  10   1        0.66        0.00      3.13 o 
  -7  10   1     1405.45     1463.24     28.78 o 
  -6  10   1       33.31       30.87      3.63 o 
  -5  10   1     2197.35     2187.89     30.44 o 
  -4  10   1      616.55      575.76     15.44 o 
  -3  10   1     1355.17     1351.19     17.69 o 
  -2  10   1     2577.35     2567.18     29.03 o 
  -1  10   1     1186.97     1156.77     16.29 o 
   0  10   1     3863.48     3732.34     36.14 o 
   1  10   1     1039.90     1011.17     12.73 o 
   2  10   1     3633.87     3489.75     31.86 o 
   3  10   1      171.83      168.22      5.29 o 
   4  10   1     2243.96     2130.37     25.35 o 
   5  10   1        1.25        1.53      2.25 o 
  -8  11   1       64.75       68.48      7.66 o 
  -7  11   1      632.81      653.60     17.78 o 
  -6  11   1      340.47      342.57     12.27 o 
  -5  11   1     1216.42     1195.32     28.54 o 
  -4  11   1     1082.44     1057.62     23.61 o 
  -3  11   1      603.02      620.51     11.04 o 
  -2  11   1     2275.61     2292.74     27.26 o 
  -1  11   1      813.61      822.93     17.64 o 
   0  11   1     1895.36     1823.95     19.20 o 
   1  11   1      233.06      234.17      5.87 o 
   2  11   1     2234.09     2172.41     22.75 o 
   3  11   1      116.72       95.82      4.48 o 
   4  11   1     1398.81     1351.11     17.50 o 
  -7  12   1      897.32      941.03     36.05 o 
  -6  12   1      629.76      636.34     22.22 o 
  -5  12   1     1905.86     1847.14     28.39 o 
  -4  12   1     1071.68     1108.62     25.39 o 
  -3  12   1      360.81      382.27     10.79 o 
  -2  12   1     4130.63     4142.25     44.73 o 
  -1  12   1      389.29      382.95      9.11 o 
   0  12   1     1401.55     1376.00     16.24 o 
   1  12   1       49.48       49.27      3.35 o 
   2  12   1     1633.49     1609.03     22.59 o 
   3  12   1       67.15       77.51      4.49 o 
  -6  13   1      857.03      886.15     22.92 o 
  -5  13   1      576.77      599.62     18.43 o 
  -4  13   1     2772.08     2762.13     49.12 o 
  -3  13   1      521.58      519.32     13.29 o 
  -2  13   1     1091.26     1118.53     17.44 o 
  -1  13   1      127.95      120.16      4.92 o 
   0  13   1     1567.34     1548.40     19.67 o 
   1  13   1        1.68        0.00      1.95 o 
   2  13   1      768.00      776.91     12.50 o 
  -5  14   1       74.88       80.21      8.52 o 
  -4  14   1     2119.52     2179.92     50.09 o 
  -3  14   1        6.83        8.74      3.51 o 
  -2  14   1     1162.75     1152.56     41.74 o 
  -1  14   1       71.21       70.86      4.30 o 
   0  14   1     1059.60     1079.08     16.09 o 
   1  14   1      157.94      168.68      6.00 o 
  -3  15   1       33.60       25.16      6.16 o 
  -2  15   1      799.85      804.98     18.49 o 
  -1  15   1      232.68      251.45      9.54 o 
   0 -15   2     1430.97     1437.12     24.51 o 
   1 -15   2      106.92      112.79      7.11 o 
   2 -15   2     1393.58     1420.85     32.87 o 
   3 -15   2       85.99       94.77      8.57 o 
   4 -15   2     1256.56     1253.38     46.22 o 
  -1 -14   2       50.27       53.01      3.79 o 
   0 -14   2     2536.53     2543.34     25.86 o 
   1 -14   2       46.27       55.55      5.31 o 
   2 -14   2     1001.65     1049.25     22.63 o 
   3 -14   2      242.98      243.72     18.76 o 
   4 -14   2     1366.31     1402.65     48.06 o 
   5 -14   2      493.61      513.98     27.16 o 
  -3 -13   2       73.54       60.64      4.52 o 
  -2 -13   2     2317.89     2189.14     23.61 o 
  -1 -13   2       76.63       70.15      3.92 o 
   0 -13   2     3703.64     3597.81     33.31 o 
   1 -13   2      472.12      473.83     10.39 o 
   2 -13   2     2070.28     2079.59     34.28 o 
   3 -13   2     1168.07     1168.69     26.99 o 
   4 -13   2     1907.83     1906.33     57.14 o 
   5 -13   2     1623.89     1703.35     53.52 o 
   6 -13   2      790.43      800.63     21.21 o 
  -4 -12   2     1396.23     1397.51     19.56 o 
  -3 -12   2      119.65      122.65      5.01 o 
  -2 -12   2     1444.66     1396.57     16.88 o 
  -1 -12   2      653.17      621.65      9.89 o 
   0 -12   2     2076.07     2102.39     21.40 o 
   1 -12   2     1790.93     1798.00     20.33 o 
   2 -12   2      148.96      161.20      6.97 o 
   3 -12   2     2627.19     2604.06     54.44 o 
   4 -12   2     1230.04     1175.64     40.22 o 
   5 -12   2     1522.46     1610.29     49.78 o 
   6 -12   2      338.10      340.95     12.73 o 
   7 -12   2     1869.99     1859.90     35.37 o 
  -4 -11   2     1476.10     1472.42     18.09 o 
  -3 -11   2      337.00      333.68      7.34 o 
  -2 -11   2     2518.86     2440.78     24.35 o 
  -1 -11   2      424.71      448.23      7.91 o 
   0 -11   2     1535.18     1486.91     16.19 o 
   1 -11   2     4341.93     4416.73     37.24 o 
   2 -11   2     3113.77     3189.20     41.66 o 
   3 -11   2     1582.72     1672.01     32.02 o 
   4 -11   2      431.95      464.09     13.94 o 
   5 -11   2     3326.76     3206.24     80.19 o 
   6 -11   2      389.42      395.43     21.61 o 
   7 -11   2     1870.30     1844.50     33.83 o 
  -5 -10   2      148.77      138.78      5.28 o 
  -4 -10   2     1258.01     1209.35     15.41 o 
  -3 -10   2     1470.45     1380.05     16.21 o 
  -2 -10   2      897.97      892.16     11.81 o 
  -1 -10   2     1472.09     1447.68     15.74 o 
   0 -10   2      921.22      940.38     11.38 o 
   1 -10   2     2197.99     2214.33     20.69 o 
   2 -10   2     1464.84     1511.45     18.84 o 
   3 -10   2     4728.04     4900.73     61.97 o 
   4 -10   2       50.81       44.23      6.22 o 
   5 -10   2     2311.91     2356.74     62.04 o 
   6 -10   2       71.21       65.64      8.00 o 
   7 -10   2     1997.42     2025.08     45.40 o 
   8 -10   2      186.04      191.59     10.64 o 
  -6  -9   2     1219.93     1221.84     16.52 o 
  -5  -9   2      335.13      326.50      6.89 o 
  -4  -9   2     1309.24     1281.30     15.45 o 
  -3  -9   2     2561.02     2512.96     24.19 o 
  -2  -9   2      506.92      492.04      7.86 o 
  -1  -9   2     1688.10     1695.37     17.11 o 
   0  -9   2      981.38      969.60     11.13 o 
   1  -9   2     6221.45     6192.19     48.62 o 
   2  -9   2      581.18      622.63      9.42 o 
   3  -9   2     6708.56     6742.93     76.27 o 
   4  -9   2      260.79      267.99      7.07 o 
   5  -9   2     3088.61     3091.25     60.78 o 
   6  -9   2      308.96      315.37     10.08 o 
   7  -9   2     1719.63     1734.71     35.99 o 
   8  -9   2      598.36      596.99     27.28 o 
  -6  -8   2     1067.42     1101.61     15.03 o 
  -5  -8   2      960.57      941.35     11.98 o 
  -4  -8   2      396.69      363.58      6.56 o 
  -3  -8   2     3697.47     3583.29     31.37 o 
  -2  -8   2       42.60       45.41      2.47 o 
  -1  -8   2     4466.43     4478.34     36.68 o 
   0  -8   2      265.91      303.26      5.17 o 
   1  -8   2     4485.41     4491.47     35.91 o 
   2  -8   2      219.55      230.59     11.72 o 
   3  -8   2     7389.68     7556.39     83.84 o 
   4  -8   2     2786.85     2803.97     45.96 o 
   5  -8   2     3230.97     3226.03     48.67 o 
   6  -8   2     1843.00     1784.90     29.92 o 
   7  -8   2     1648.32     1651.39     48.15 o 
   8  -8   2     1733.85     1624.02     49.53 o 
  -7  -7   2      810.89      816.38     12.87 o 
  -6  -7   2      453.26      438.58      8.54 o 
  -5  -7   2      755.21      748.39     10.07 o 
  -4  -7   2       40.83       36.60      2.40 o 
  -3  -7   2     4110.79     3988.60     36.71 o 
  -2  -7   2       40.13       45.76      3.52 o 
  -1  -7   2     2878.17     2734.75     23.54 o 
   0  -7   2     1450.06     1490.37     12.98 o 
   1  -7   2     3618.09     3424.35     30.45 o 
   2  -7   2     2718.18     2818.87     28.51 o 
   3  -7   2     1764.76     1647.86     26.73 o 
   4  -7   2     2950.62     2935.38     40.11 o 
   5  -7   2     1726.29     1660.78     27.47 o 
   6  -7   2     2121.83     2127.66     44.32 o 
   7  -7   2      997.43     1057.08     35.19 o 
   8  -7   2     1843.20     1863.66     53.70 o 
  -7  -6   2     1518.66     1478.44     20.03 o 
  -6  -6   2      269.87      262.76      7.00 o 
  -5  -6   2     4095.68     4030.97     35.57 o 
  -4  -6   2      153.11      150.49      4.20 o 
  -3  -6   2     5220.15     5153.74     42.21 o 
  -2  -6   2      265.09      269.27      4.49 o 
  -1  -6   2     7287.67     7223.38     54.99 o 
   0  -6   2     8199.86     8650.74     98.94 o 
   1  -6   2     5589.88     5412.81     51.02 o 
   2  -6   2     6691.73     6999.61     57.07 o 
   3  -6   2     7588.13     7904.83     97.80 o 
   4  -6   2     1257.39     1163.77     13.57 o 
   5  -6   2     2464.77     2450.71     29.47 o 
   6  -6   2     6288.72     6069.49    146.49 o 
   7  -6   2     2319.86     2299.66     59.83 o 
   8  -6   2     1015.88      972.91     34.70 o 
   9  -6   2       27.32       32.55      9.01 o 
  -7  -5   2     2517.31     2505.74     28.25 o 
  -6  -5   2        3.55        2.53      1.73 o 
  -5  -5   2     3028.09     3028.91     27.72 o 
  -4  -5   2       27.85       31.17      2.14 o 
  -3  -5   2     4460.35     4498.34     36.89 o 
  -2  -5   2      787.43      805.83      9.06 o 
  -1  -5   2     9234.16     9204.76     68.40 o 
   0  -5   2     5637.82     5840.42     41.73 o 
   1  -5   2     1311.15     1248.29     14.38 o 
   2  -5   2     2711.73     2711.18     23.01 o 
   3  -5   2     2017.08     2069.33     24.72 o 
   4  -5   2     4432.08     4521.44     43.02 o 
   5  -5   2     2203.60     2183.82     25.98 o 
   6  -5   2     1529.97     1570.20     42.85 o 
   7  -5   2      698.17      677.11     25.81 o 
   8  -5   2     1328.89     1362.13     43.16 o 
   9  -5   2       19.67        8.58      7.42 o 
  -8  -4   2      131.30      139.41      6.49 o 
  -7  -4   2     1939.37     1984.37     26.33 o 
  -6  -4   2      801.26      799.02     12.05 o 
  -5  -4   2     6633.10     6586.45     53.03 o 
  -4  -4   2       17.90       14.37      1.82 o 
  -3  -4   2     4782.78     4605.07     37.13 o 
  -2  -4   2     5984.98     5890.31     45.70 o 
  -1  -4   2    11036.38    11103.42     82.63 o 
   0  -4   2     6620.78     6675.49     50.73 o 
   1  -4   2    11170.43    11560.76    217.45 o 
   2  -4   2     7242.86     7469.45    109.28 o 
   3  -4   2     5082.83     5478.63     59.49 o 
   4  -4   2     5424.82     5564.11     51.78 o 
   5  -4   2      656.68      659.02     13.71 o 
   6  -4   2     3210.52     3330.17     50.24 o 
   7  -4   2        3.56        0.00      4.29 o 
   8  -4   2     1076.66     1064.31     36.54 o 
   9  -4   2       71.49       86.50     12.32 o 
  -8  -3   2       17.92       21.95      4.70 o 
  -7  -3   2     2125.02     2090.96     26.82 o 
  -6  -3   2       75.80       76.32      4.62 o 
  -5  -3   2     3402.64     3418.52     29.53 o 
  -4  -3   2      215.15      197.99      4.14 o 
  -3  -3   2     4499.51     4515.10     39.46 o 
  -2  -3   2     4075.97     3850.41     30.50 o 
  -1  -3   2     7479.56     7836.66     55.18 o 
   0  -3   2    16844.79    17158.54    162.78 o 
   1  -3   2     3519.75     3737.26     94.56 o 
   2  -3   2     8576.47     8631.25    114.55 o 
   3  -3   2     2126.18     2170.24     21.23 o 
   4  -3   2    11852.01    12399.86    111.64 o 
   5  -3   2       14.24       20.86      5.54 o 
   6  -3   2     1780.49     1816.63     30.82 o 
   7  -3   2      656.01      649.71     25.26 o 
   8  -3   2     1252.81     1304.63     42.06 o 
   9  -3   2      455.93      504.97     25.81 o 
  -8  -2   2      138.61      142.19      6.13 o 
  -7  -2   2     2064.24     2035.64     25.94 o 
  -6  -2   2      789.82      799.02     12.86 o 
  -5  -2   2     2031.78     1939.96     20.09 o 
  -4  -2   2     1718.25     1574.26     14.85 o 
  -3  -2   2     1851.39     1776.50     16.63 o 
  -2  -2   2    12700.74    12645.55    102.26 o 
  -1  -2   2      925.56      913.82      8.35 o 
   0  -2   2    14069.15    14244.96    271.05 o 
   1  -2   2       33.15       27.91      6.44 o 
   2  -2   2    27505.35    25526.09   1554.05 o 
   3  -2   2     2918.29     2956.65     24.82 o 
   4  -2   2    14057.32    14537.32    115.67 o 
   5  -2   2     3786.60     3772.87     36.75 o 
   6  -2   2     2945.15     3053.04     71.17 o 
   7  -2   2     4084.07     4028.77     93.00 o 
   8  -2   2     1414.59     1439.99     44.81 o 
   9  -2   2     1320.91     1336.08     45.37 o 
  -9  -1   2      952.68      996.20     34.39 o 
  -8  -1   2      404.59      441.50     10.58 o 
  -7  -1   2      556.05      565.90     10.95 o 
  -6  -1   2     1702.18     1631.77     35.89 o 
  -5  -1   2      947.60      861.10     11.62 o 
  -4  -1   2     7204.62     7102.72     66.35 o 
  -3  -1   2     1883.57     2101.66     21.47 o 
  -2  -1   2     5338.37     5171.75     47.76 o 
  -1  -1   2      374.69      368.25      4.91 o 
   0  -1   2    10974.00    11421.11    354.28 o 
   1  -1   2     6833.18     7485.47     83.67 o 
   2  -1   2     2403.57     2485.22     63.59 o 
   3  -1   2     7314.29     8001.94     58.97 o 
   4  -1   2      454.62      434.04      5.24 o 
   5  -1   2     3925.33     4156.58     36.01 o 
   6  -1   2     1464.23     1558.81     32.52 o 
   7  -1   2     6900.78     6977.67     99.66 o 
   8  -1   2      943.65      933.79     34.02 o 
  -9   0   2      568.18      557.32     15.05 o 
  -8   0   2      887.51      915.76     15.37 o 
  -7   0   2     1066.72     1068.71     17.94 o 
  -6   0   2     3554.50     3555.55     64.79 o 
  -5   0   2       39.17       32.89      4.46 o 
  -4   0   2     6801.06     6844.52     63.70 o 
  -3   0   2     1319.27     1383.49     14.68 o 
  -2   0   2     1891.07     2041.80     19.99 o 
  -1   0   2      567.06      498.69      5.87 o 
   0   0   2    21082.55    21211.21    194.76 o 
   1   0   2       19.10       13.61      1.50 o 
   2   0   2     4997.41     4866.94     50.71 o 
   3   0   2     4261.76     4582.14     41.95 o 
   4   0   2     6511.86     6560.68     49.71 o 
   5   0   2     1522.72     1444.87     13.69 o 
   6   0   2     2927.28     2861.21     30.47 o 
   7   0   2     3688.76     3798.66     49.33 o 
   8   0   2      816.67      805.26     27.53 o 
  -9   1   2      354.20      385.45     14.56 o 
  -8   1   2     2219.71     2251.51     40.97 o 
  -7   1   2      167.58      188.49      6.51 o 
  -6   1   2     5137.15     5220.07     59.66 o 
  -5   1   2       88.50      133.70      4.49 o 
  -4   1   2    16253.82    17384.91    156.52 o 
  -3   1   2      602.33      608.36      7.36 o 
  -2   1   2     2745.34     2678.02     25.24 o 
  -1   1   2     1617.37     1777.84     20.08 o 
   0   1   2     2511.23     2634.50     26.71 o 
   1   1   2      158.70      173.51      4.19 o 
   2   1   2      233.76      214.18      3.19 o 
   3   1   2     6534.29     6773.55     48.62 o 
   4   1   2      591.58      564.35      6.41 o 
   5   1   2     2236.13     2210.66     18.45 o 
   6   1   2     2070.51     2183.25     22.77 o 
   7   1   2     4596.06     4728.57     59.73 o 
   8   1   2      416.85      444.87     11.01 o 
  -9   2   2       44.33       49.75      6.27 o 
  -8   2   2     4216.84     4196.07     66.24 o 
  -7   2   2       76.43       74.75      4.29 o 
  -6   2   2     4811.48     4977.42     98.22 o 
  -5   2   2       55.42       86.61      3.58 o 
  -4   2   2     9680.62    10040.79     90.67 o 
  -3   2   2      857.13      851.97      9.86 o 
  -2   2   2    15916.39    16635.42    120.77 o 
  -1   2   2      349.42      418.02     11.02 o 
   0   2   2     7963.41     7786.84     65.17 o 
   1   2   2     2029.06     1907.86     17.69 o 
   2   2   2     4543.09     4606.45     33.76 o 
   3   2   2     3984.67     3889.45     27.45 o 
   4   2   2     1781.00     1832.01     15.90 o 
   5   2   2     3785.27     3738.52     27.71 o 
   6   2   2      744.19      745.96     10.18 o 
   7   2   2     1878.67     1950.51     22.98 o 
   8   2   2       85.36       88.63      6.20 o 
  -9   3   2       13.45       18.02      4.77 o 
  -8   3   2     4101.40     4120.69     65.12 o 
  -7   3   2       16.96       19.12      3.56 o 
  -6   3   2     4273.02     4415.06     51.09 o 
  -5   3   2       19.56       20.42      2.05 o 
  -4   3   2     9635.88    10069.83    111.57 o 
  -3   3   2       17.84       19.30      2.19 o 
  -2   3   2    14647.41    14432.41    114.79 o 
  -1   3   2     4726.64     4765.65     40.60 o 
   0   3   2     1563.28     1669.24     17.40 o 
   1   3   2     4779.21     4657.81     41.81 o 
   2   3   2     1595.17     1627.94     13.81 o 
   3   3   2     7988.14     7836.84     52.77 o 
   4   3   2       96.45      108.25      2.57 o 
   5   3   2     4568.81     4481.43     35.23 o 
   6   3   2        1.57        5.04      1.62 o 
   7   3   2     1616.98     1615.57     19.90 o 
   8   3   2        4.51        9.04      2.95 o 
  -9   4   2        3.68        7.74      4.04 o 
  -8   4   2     3618.47     3532.60     57.28 o 
  -7   4   2      474.89      459.07     13.33 o 
  -6   4   2     1767.30     1744.60     23.44 o 
  -5   4   2      216.77      194.09      4.32 o 
  -4   4   2     7334.37     7461.03     68.59 o 
  -3   4   2     1647.20     1455.86     13.77 o 
  -2   4   2     3863.22     3691.52     35.27 o 
  -1   4   2     9299.66     8882.34     74.31 o 
   0   4   2      449.08      478.98      5.78 o 
   1   4   2    13241.84    13094.93     98.86 o 
   2   4   2        1.22        1.87      1.12 o 
   3   4   2    10153.88    10382.90     69.32 o 
   4   4   2     1065.90     1077.84     10.52 o 
   5   4   2     3924.42     3968.13     29.58 o 
   6   4   2      635.43      638.42      8.85 o 
   7   4   2     1109.43     1132.01     14.57 o 
  -9   5   2      208.43      216.71     10.83 o 
  -8   5   2     2908.50     2790.32     47.42 o 
  -7   5   2      904.23      868.71     19.78 o 
  -6   5   2     4105.60     4024.24     47.04 o 
  -5   5   2     1578.46     1515.12     17.27 o 
  -4   5   2     2558.10     2421.41     21.89 o 
  -3   5   2     4452.18     4215.71     35.92 o 
  -2   5   2      595.35      575.61      7.98 o 
  -1   5   2     9207.28     9405.39     79.19 o 
   0   5   2      913.30      995.66     10.28 o 
   1   5   2    13531.83    13265.87    157.26 o 
   2   5   2       37.29       47.47      2.04 o 
   3   5   2     3868.50     3785.05     28.01 o 
   4   5   2     2041.45     2074.41     18.65 o 
   5   5   2     4130.22     4069.23     32.95 o 
   6   5   2      576.52      628.92      8.51 o 
   7   5   2      243.98      247.90      7.12 o 
  -9   6   2      909.40      886.36     25.81 o 
  -8   6   2     1548.28     1474.60     29.83 o 
  -7   6   2     2284.62     2196.01     28.79 o 
  -6   6   2      790.77      775.24     13.28 o 
  -5   6   2     4800.47     4720.46     45.79 o 
  -4   6   2      286.66      268.15      4.56 o 
  -3   6   2     3130.10     3002.54     26.91 o 
  -2   6   2      460.13      477.42      8.99 o 
  -1   6   2     5249.04     5028.91     48.61 o 
   0   6   2     1967.45     2017.34     18.89 o 
   1   6   2     9087.81     8869.18    108.23 o 
   2   6   2      426.07      445.15      7.06 o 
   3   6   2     2817.21     2808.75     23.61 o 
   4   6   2     1982.05     1946.54     18.28 o 
   5   6   2      975.22      973.33     11.81 o 
   6   6   2      851.93      849.07     10.58 o 
   7   6   2      307.60      307.74      7.60 o 
  -9   7   2      749.95      754.17     32.19 o 
  -8   7   2      433.63      425.67     17.59 o 
  -7   7   2     4120.26     3969.80     61.09 o 
  -6   7   2     1775.31     1701.45     23.87 o 
  -5   7   2     3490.08     3355.20     42.63 o 
  -4   7   2      339.40      385.39      5.99 o 
  -3   7   2     7733.99     7884.38     73.91 o 
  -2   7   2       86.37       92.09      3.37 o 
  -1   7   2     5189.10     5123.73     50.13 o 
   0   7   2       80.02      100.97      3.66 o 
   1   7   2     4747.40     4671.16     38.86 o 
   2   7   2      792.94      798.82     10.17 o 
   3   7   2     2257.90     2234.06     21.61 o 
   4   7   2      928.94      920.37     11.31 o 
   5   7   2     1311.37     1340.02     15.03 o 
   6   7   2     1685.50     1690.83     17.01 o 
  -8   8   2      419.24      434.45     10.12 o 
  -7   8   2     1481.68     1468.52     22.29 o 
  -6   8   2       72.71       62.57      4.07 o 
  -5   8   2     3059.87     2981.26     37.49 o 
  -4   8   2      194.18      194.99      4.36 o 
  -3   8   2     1892.12     1940.24     22.01 o 
  -2   8   2      194.59      186.64      6.69 o 
  -1   8   2     5703.84     5522.63     54.41 o 
   0   8   2     1253.91     1221.70     14.65 o 
   1   8   2     1683.27     1623.96     18.39 o 
   2   8   2     1100.70     1102.02     13.03 o 
   3   8   2     1112.18     1070.53     13.25 o 
   4   8   2     1174.91     1169.47     14.56 o 
   5   8   2      246.39      248.16      6.06 o 
   6   8   2     1944.60     1960.33     19.37 o 
  -8   9   2      219.07      211.90      7.42 o 
  -7   9   2     2251.34     2243.38     37.65 o 
  -6   9   2       36.42       46.32      4.78 o 
  -5   9   2     3327.36     3419.70     42.79 o 
  -4   9   2      106.53      114.36      6.47 o 
  -3   9   2     3489.82     3573.48     37.39 o 
  -2   9   2      542.32      556.98      9.65 o 
  -1   9   2     3780.37     3710.18     39.10 o 
   0   9   2     1425.53     1340.73     19.92 o 
   1   9   2      861.10      849.57     12.25 o 
   2   9   2     1889.62     1801.89     19.19 o 
   3   9   2      361.37      344.30      7.14 o 
   4   9   2     1994.09     1969.31     21.43 o 
   5   9   2       21.03       22.03      3.01 o 
  -8  10   2       21.38       16.44      3.89 o 
  -7  10   2      875.52      867.68     16.65 o 
  -6  10   2      368.00      363.52     12.87 o 
  -5  10   2     1816.88     1808.87     26.66 o 
  -4  10   2      895.66      870.26     20.27 o 
  -3  10   2     1501.49     1505.01     19.30 o 
  -2  10   2     1979.96     1939.68     23.53 o 
  -1  10   2     2058.22     1997.61     26.97 o 
   0  10   2     2735.13     2711.08     28.10 o 
   1  10   2       24.91       25.84      3.10 o 
   2  10   2     2473.95     2431.25     27.75 o 
   3  10   2        2.57        0.38      1.87 o 
   4  10   2     1262.45     1266.08     16.40 o 
  -7  11   2     1427.67     1469.72     31.28 o 
  -6  11   2      556.44      581.24     13.35 o 
  -5  11   2     2199.14     2235.57     32.07 o 
  -4  11   2      808.45      834.71     20.62 o 
  -3  11   2     1442.17     1452.89     19.49 o 
  -2  11   2     1147.39     1124.71     16.50 o 
  -1  11   2      764.61      738.58     12.80 o 
   0  11   2     1566.14     1555.15     22.59 o 
   1  11   2       63.28       61.91      3.51 o 
   2  11   2     1865.01     1821.16     20.23 o 
   3  11   2        0.90        0.00      1.92 o 
   4  11   2     1044.65     1080.91     16.26 o 
  -7  12   2      889.77      941.43     23.35 o 
  -6  12   2     2260.05     2269.03     49.08 o 
  -5  12   2     2019.28     1980.19     30.07 o 
  -4  12   2     2480.80     2415.90     45.21 o 
  -3  12   2      100.83      102.62      4.95 o 
  -2  12   2     5302.56     5226.24     54.54 o 
  -1  12   2      298.41      272.78      7.85 o 
   0  12   2     1145.24     1110.85     16.20 o 
   1  12   2       40.21       40.01      3.27 o 
   2  12   2     2514.50     2471.51     25.92 o 
   3  12   2      207.70      208.67      8.85 o 
  -6  13   2     1273.05     1329.43     23.91 o 
  -5  13   2      226.14      232.95      9.00 o 
  -4  13   2     2878.30     2969.66     52.32 o 
  -3  13   2       93.61      100.01      6.32 o 
  -2  13   2      882.64      890.26     15.32 o 
  -1  13   2       14.73       11.48      3.68 o 
   0  13   2     1294.26     1284.05     17.55 o 
   1  13   2        4.76        6.51      2.19 o 
   2  13   2     1204.08     1217.77     16.54 o 
  -5  14   2       39.14       42.67      6.77 o 
  -4  14   2     1778.80     1749.92     36.76 o 
  -3  14   2       19.21       19.52      4.14 o 
  -2  14   2     1411.01     1370.43     25.26 o 
  -1  14   2      395.34      387.88      8.94 o 
   0  14   2      856.60      849.57     14.11 o 
   0 -15   3     2142.22     2238.58     34.70 o 
   1 -15   3        4.27        5.62      4.50 o 
   2 -15   3     1832.26     1899.77     39.84 o 
   3 -15   3       87.06       86.65     13.06 o 
   4 -15   3     1609.17     1686.43     55.60 o 
  -1 -14   3       30.98       35.96      4.21 o 
   0 -14   3     3320.74     3344.21     35.24 o 
   1 -14   3      286.93      269.03      9.82 o 
   2 -14   3     2010.04     2070.39     41.27 o 
   3 -14   3      548.31      531.74     17.67 o 
   4 -14   3     1007.90      987.99     38.38 o 
   5 -14   3      600.49      599.93     29.36 o 
  -3 -13   3        0.92        1.19      2.44 o 
  -2 -13   3     1108.28     1168.74     15.45 o 
  -1 -13   3       77.68       84.57      4.08 o 
   0 -13   3     2001.27     2018.41     21.22 o 
   1 -13   3      330.85      329.68     10.22 o 
   2 -13   3      939.52      983.99     24.48 o 
   3 -13   3     1690.71     1702.00     34.75 o 
   4 -13   3      283.31      294.02     19.07 o 
   5 -13   3     1328.02     1384.94     46.35 o 
   6 -13   3      232.70      210.70     10.72 o 
  -4 -12   3     1288.66     1325.57     18.82 o 
  -3 -12   3      291.82      277.98      7.07 o 
  -2 -12   3      958.06      956.58     13.20 o 
  -1 -12   3      558.54      552.52      9.21 o 
   0 -12   3     1540.25     1536.39     16.99 o 
   1 -12   3     1580.97     1591.55     19.04 o 
   2 -12   3      213.11      223.43     15.88 o 
   3 -12   3     2541.66     2579.53     45.52 o 
   4 -12   3      301.28      285.56     17.96 o 
   5 -12   3     1998.11     2215.37     62.04 o 
   6 -12   3        8.72        9.34      3.95 o 
   7 -12   3     2009.13     2010.98     36.98 o 
  -4 -11   3      868.49      846.24     12.73 o 
  -3 -11   3      436.18      416.31      8.19 o 
  -2 -11   3      985.55      955.15     12.72 o 
  -1 -11   3     1085.38     1074.72     13.23 o 
   0 -11   3      317.02      319.79      6.34 o 
   1 -11   3     2237.34     2256.01     21.43 o 
   2 -11   3     1426.90     1486.63     29.78 o 
   3 -11   3     2513.34     2569.57     44.21 o 
   4 -11   3       60.83       72.50      6.38 o 
   5 -11   3     5841.34     5816.96    130.27 o 
   6 -11   3       36.51       30.08      4.41 o 
   7 -11   3     2315.78     2300.39     39.82 o 
  -5 -10   3      486.71      486.56      9.41 o 
  -4 -10   3      908.12      891.14     12.66 o 
  -3 -10   3     2172.38     2046.22     21.26 o 
  -2 -10   3      588.05      585.45     10.85 o 
  -1 -10   3     1782.82     1756.80     17.97 o 
   0 -10   3       15.80       20.67      2.06 o 
   1 -10   3     3040.75     3120.88     27.14 o 
   2 -10   3      248.37      246.82      8.33 o 
   3 -10   3     4423.28     4512.64     68.61 o 
   4 -10   3       16.85       17.37      3.43 o 
   5 -10   3     5157.04     5135.75    115.25 o 
   6 -10   3        1.56        3.64      2.74 o 
   7 -10   3     2401.61     2451.41     40.03 o 
   8 -10   3      426.41      445.07     24.03 o 
  -6  -9   3     1404.55     1409.33     18.05 o 
  -5  -9   3      713.89      657.26     10.02 o 
  -4  -9   3     1417.93     1348.22     15.92 o 
  -3  -9   3     1911.24     1895.81     19.53 o 
  -2  -9   3      252.07      250.00      6.51 o 
  -1  -9   3     3474.30     3395.05     29.41 o 
   0  -9   3      210.37      202.28      4.42 o 
   1  -9   3     5073.42     5031.49     44.23 o 
   2  -9   3        0.05        7.19      3.16 o 
   3  -9   3     6076.13     6184.29     91.95 o 
   4  -9   3      311.53      319.86     13.82 o 
   5  -9   3     4567.63     4146.96     94.41 o 
   6  -9   3      210.89      206.84     13.89 o 
   7  -9   3     1855.40     1878.54     34.42 o 
   8  -9   3      641.32      626.11     28.08 o 
  -6  -8   3     1443.86     1404.02     19.06 o 
  -5  -8   3      939.22      945.34     12.01 o 
  -4  -8   3     1198.89     1129.64     12.82 o 
  -3  -8   3     3310.72     3206.73     28.57 o 
  -2  -8   3       64.73       67.74      3.76 o 
  -1  -8   3     4696.19     4624.27     37.61 o 
   0  -8   3      258.55      259.00      5.21 o 
   1  -8   3     3519.49     3549.45     31.92 o 
   2  -8   3      581.12      593.15      7.54 o 
   3  -8   3     4851.03     4766.55     63.44 o 
   4  -8   3     1338.45     1352.28     24.62 o 
   5  -8   3     1250.61     1244.85     22.76 o 
   6  -8   3      177.74      170.78     10.48 o 
   7  -8   3      905.07      896.09     32.00 o 
   8  -8   3     1506.73     1608.39     49.17 o 
  -7  -7   3     1030.36     1054.82     18.58 o 
  -6  -7   3     1358.48     1312.30     18.03 o 
  -5  -7   3     1299.17     1269.41     15.32 o 
  -4  -7   3      558.41      551.91      8.62 o 
  -3  -7   3     5312.85     5191.89     39.62 o 
  -2  -7   3        0.80       43.05     26.09 o 
  -1  -7   3     4773.80     4646.98     37.17 o 
   0  -7   3      516.12      533.88      9.16 o 
   1  -7   3     8052.21     8049.35     60.42 o 
   2  -7   3     4579.32     4756.11     39.98 o 
   3  -7   3     4026.10     4083.08     46.78 o 
   4  -7   3     2388.23     2440.01     61.18 o 
   5  -7   3      499.29      511.56     11.68 o 
   6  -7   3      949.07      979.99     26.30 o 
   7  -7   3      166.41      175.58     12.94 o 
   8  -7   3     1663.48     1730.76     51.13 o 
  -7  -6   3     2081.74     2108.07     28.61 o 
  -6  -6   3      330.87      311.22      7.58 o 
  -5  -6   3     4075.22     4000.92     35.38 o 
  -4  -6   3       92.80       84.54      3.26 o 
  -3  -6   3     4300.77     4290.17     35.92 o 
  -2  -6   3      862.63      847.66      9.80 o 
  -1  -6   3    10606.48    10490.04     78.08 o 
   0  -6   3     5533.06     5657.15     44.24 o 
   1  -6   3     2925.85     2770.47     22.33 o 
   2  -6   3     4426.33     4543.86     37.77 o 
   3  -6   3     3886.43     4077.24     46.00 o 
   4  -6   3     1618.48     1562.85     25.98 o 
   5  -6   3        7.37       11.11      2.91 o 
   6  -6   3     5258.35     5351.42    115.99 o 
   7  -6   3      241.52      242.83     14.84 o 
   8  -6   3     1005.00     1066.27     36.97 o 
  -7  -5   3     2462.46     2412.94     36.68 o 
  -6  -5   3      202.97      210.54      6.02 o 
  -5  -5   3      866.85      895.37     12.62 o 
  -4  -5   3      941.53      906.23     13.54 o 
  -3  -5   3     3100.81     3126.02     26.87 o 
  -2  -5   3      437.73      388.92      5.65 o 
  -1  -5   3     6505.48     6488.52     50.19 o 
   0  -5   3     5382.34     5370.76     41.66 o 
   1  -5   3     1578.84     1460.47     12.38 o 
   2  -5   3     4434.59     4487.67    143.09 o 
   3  -5   3     3500.44     3641.77     40.96 o 
   4  -5   3     2620.49     2608.07     25.97 o 
   5  -5   3        3.31        0.00      2.76 o 
   6  -5   3     4542.13     4574.13    100.79 o 
   7  -5   3       68.18       68.11      8.89 o 
   8  -5   3     1394.56     1419.70     44.51 o 
  -8  -4   3        2.30        3.87      2.72 o 
  -7  -4   3     1582.06     1507.75     21.72 o 
  -6  -4   3     1522.45     1496.89     23.76 o 
  -5  -4   3     4428.77     4277.00     36.33 o 
  -4  -4   3      847.11      858.39     11.18 o 
  -3  -4   3     1173.71     1098.25     14.25 o 
  -2  -4   3     3708.10     3842.71     48.03 o 
  -1  -4   3    11720.18    12518.77     87.36 o 
   0  -4   3     5029.28     5112.99     36.15 o 
   1  -4   3     2268.46     2345.29     31.85 o 
   2  -4   3     3865.84     3699.75     51.88 o 
   3  -4   3     1245.17     1380.81     22.15 o 
   4  -4   3     6329.75     6363.57     58.88 o 
   5  -4   3       17.42       23.16      2.65 o 
   6  -4   3    10923.18    11018.25    222.35 o 
   7  -4   3      498.14      458.99     20.90 o 
   8  -4   3     1931.42     1917.74     54.38 o 
  -8  -3   3      169.09      175.05      6.89 o 
  -7  -3   3     2150.98     2146.79     27.40 o 
  -6  -3   3      712.71      719.37     12.38 o 
  -5  -3   3     1970.06     1937.20     20.52 o 
  -4  -3   3     2098.16     2140.80     19.47 o 
  -3  -3   3     3482.17     3393.25     30.63 o 
  -2  -3   3     1806.80     1615.15     14.31 o 
  -1  -3   3     7414.24     7778.60     54.84 o 
   0  -3   3     7287.94     7429.31     80.13 o 
   1  -3   3      490.83      463.97     18.45 o 
   2  -3   3     4839.87     4974.64     92.82 o 
   3  -3   3      134.17      154.85      3.79 o 
   4  -3   3     9195.23     9455.54     85.89 o 
   5  -3   3     1567.99     1573.97     20.57 o 
   6  -3   3     6498.49     6633.60    139.41 o 
   7  -3   3     1760.43     1770.54     48.86 o 
   8  -3   3     2094.96     2181.16     59.89 o 
  -8  -2   3      418.44      422.58     10.32 o 
  -7  -2   3     1921.96     1891.17     24.63 o 
  -6  -2   3     1219.22     1242.74     17.36 o 
  -5  -2   3     3133.96     3069.67     29.32 o 
  -4  -2   3     6269.44     6132.91     53.03 o 
  -3  -2   3     2957.82     2909.85     26.45 o 
  -2  -2   3     6168.87     6025.48     56.80 o 
  -1  -2   3      173.58      170.40      4.50 o 
   0  -2   3      969.10      928.17     10.36 o 
   1  -2   3        0.45       14.87      8.95 o 
   2  -2   3     8901.98     8838.69     99.30 o 
   3  -2   3     3924.32     4257.78     38.38 o 
   4  -2   3     2821.62     2863.16     24.80 o 
   5  -2   3     2050.66     2085.98     26.18 o 
   6  -2   3     2848.70     2919.21     68.60 o 
   7  -2   3     2002.00     2027.59     53.95 o 
   8  -2   3     1033.64     1132.85     38.32 o 
  -9  -1   3     1189.23     1120.84     36.91 o 
  -8  -1   3      810.06      826.82     14.80 o 
  -7  -1   3     1104.00     1111.56     16.75 o 
  -6  -1   3     1765.79     1738.05     21.80 o 
  -5  -1   3     4364.68     4499.47     51.98 o 
  -4  -1   3    12110.86    12537.99    114.21 o 
  -3  -1   3     1110.38     1101.81     16.38 o 
  -2  -1   3     6751.73     6503.52     62.35 o 
  -1  -1   3       96.71       98.09      3.91 o 
   0  -1   3    11876.47    12205.65    132.69 o 
   1  -1   3     1144.58     1212.61     12.82 o 
   2  -1   3     7779.98     7800.91     65.54 o 
   3  -1   3     8575.97     8769.63    249.21 o 
   4  -1   3     4022.82     3958.07     30.96 o 
   5  -1   3     1918.47     2003.52     17.58 o 
   6  -1   3     2310.60     2329.35     37.86 o 
   7  -1   3     1888.79     1878.50     51.13 o 
   8  -1   3     1367.67     1387.80     35.99 o 
  -9   0   3      598.96      597.72     20.17 o 
  -8   0   3     1801.73     1840.53     27.10 o 
  -7   0   3      701.99      688.19     13.61 o 
  -6   0   3     5255.57     5368.46     61.75 o 
  -5   0   3      556.68      592.29     10.77 o 
  -4   0   3    10919.91    10815.14     98.63 o 
  -3   0   3        9.14       10.71      1.71 o 
  -2   0   3     7332.01     7280.77     90.06 o 
  -1   0   3     1556.62     1538.23     24.07 o 
   0   0   3     3536.56     3517.48     33.74 o 
   1   0   3      483.51      491.12      5.05 o 
   2   0   3     2506.71     2536.66     18.98 o 
   3   0   3     5358.42     5674.48     47.62 o 
   4   0   3     2018.92     2036.34     16.66 o 
   5   0   3     1350.21     1394.99     14.80 o 
   6   0   3      502.98      471.89     43.36 o 
   7   0   3     1509.30     1546.76     26.42 o 
   8   0   3      271.02      291.32     10.61 o 
  -9   1   3      163.27      191.42     10.70 o 
  -8   1   3     3144.93     3180.68     41.70 o 
  -7   1   3        6.14        3.34      1.98 o 
  -6   1   3     5229.70     5239.06     60.07 o 
  -5   1   3       17.09       18.10      2.18 o 
  -4   1   3    12211.90    12532.63    113.62 o 
  -3   1   3        4.06        7.52      1.43 o 
  -2   1   3      623.33      582.40      7.67 o 
  -1   1   3    18412.02    18870.26    154.57 o 
   0   1   3    24328.53    23820.04    338.78 o 
   1   1   3     1736.00     1625.92     13.37 o 
   2   1   3      968.30      925.61     10.16 o 
   3   1   3     8047.17     8190.42     57.85 o 
   4   1   3     1954.50     1988.11     16.83 o 
   5   1   3      976.93      943.89      9.36 o 
   6   1   3      522.88      515.02      7.99 o 
   7   1   3     2197.08     2222.95     28.90 o 
   8   1   3       24.54       19.47      4.08 o 
  -9   2   3        5.58        3.12      3.72 o 
  -8   2   3     4266.40     4057.17     64.75 o 
  -7   2   3        4.65        5.19      2.03 o 
  -6   2   3     5471.75     5421.04     61.67 o 
  -5   2   3       74.95       60.60      4.07 o 
  -4   2   3     2628.93     2501.06     25.28 o 
  -3   2   3      177.23      146.90      3.76 o 
  -2   2   3     7737.61     7757.48     53.94 o 
  -1   2   3     1394.29     1587.03     14.80 o 
   0   2   3     5495.22     5487.90     42.32 o 
   1   2   3     1949.78     1893.42     14.02 o 
   2   2   3      753.42      792.04      7.68 o 
   3   2   3     3407.49     3436.26     23.24 o 
   4   2   3     1406.55     1384.30     11.33 o 
   5   2   3     2821.48     2875.80     22.26 o 
   6   2   3        3.48        4.94      1.61 o 
   7   2   3     1843.58     1933.60     22.97 o 
   8   2   3       79.64       68.65      5.53 o 
  -9   3   3        0.39        1.49      3.23 o 
  -8   3   3     4380.17     4112.04     65.06 o 
  -7   3   3      161.19      143.31      5.63 o 
  -6   3   3     3825.85     3796.47     54.19 o 
  -5   3   3      241.73      234.73      4.91 o 
  -4   3   3     2806.20     2722.34     27.36 o 
  -3   3   3      950.67      896.31      8.29 o 
  -2   3   3     7665.24     7570.53     53.00 o 
  -1   3   3     8754.33     8887.91     67.38 o 
   0   3   3      956.16      871.60      8.64 o 
   1   3   3     4956.23     4966.31     36.23 o 
   2   3   3      899.66      881.69     11.69 o 
   3   3   3     7675.37     7656.09     48.78 o 
   4   3   3       25.09       41.49      2.39 o 
   5   3   3     3456.81     3510.81     25.22 o 
   6   3   3      589.32      596.19      7.81 o 
   7   3   3     2432.99     2528.35     27.59 o 
  -9   4   3        6.29        6.16      3.77 o 
  -8   4   3     4329.85     4219.77     66.50 o 
  -7   4   3      658.20      671.93     16.93 o 
  -6   4   3     3952.86     3798.91     37.99 o 
  -5   4   3      581.88      611.43      9.54 o 
  -4   4   3     6084.61     6124.31     64.51 o 
  -3   4   3     4897.53     4866.11     37.17 o 
  -2   4   3     4375.78     4362.79     31.78 o 
  -1   4   3     6229.80     5936.07     50.93 o 
   0   4   3       34.87       29.78      1.55 o 
   1   4   3     8120.63     8049.50     62.32 o 
   2   4   3        0.32        3.67      2.54 o 
   3   4   3     7132.58     7181.05     46.42 o 
   4   4   3     1198.86     1188.42     10.77 o 
   5   4   3     2888.67     2858.66     22.75 o 
   6   4   3     1797.88     1793.92     17.63 o 
   7   4   3     1185.74     1231.19     15.52 o 
  -9   5   3      321.37      295.04     12.57 o 
  -8   5   3     1944.53     1886.97     35.71 o 
  -7   5   3     1497.02     1451.03     28.20 o 
  -6   5   3     2238.52     2131.00     23.54 o 
  -5   5   3     4447.45     4466.05     43.63 o 
  -4   5   3     1073.50     1111.43     11.70 o 
  -3   5   3    15032.65    15270.80    111.83 o 
  -2   5   3     1574.52     1554.15     17.21 o 
  -1   5   3    12443.54    12399.92    103.52 o 
   0   5   3     1927.95     1932.71     18.08 o 
   1   5   3     6050.46     5940.52     47.44 o 
   2   5   3       56.96       68.91      4.25 o 
   3   5   3     4556.73     4557.33     33.17 o 
   4   5   3     1469.56     1453.04     13.52 o 
   5   5   3     3090.33     3116.37     24.91 o 
   6   5   3      892.85      902.39     10.75 o 
   7   5   3      510.28      540.78      9.82 o 
  -9   6   3      764.92      764.93     20.87 o 
  -8   6   3      579.92      587.26     19.25 o 
  -7   6   3     2209.82     2224.09     29.58 o 
  -6   6   3      196.61      195.85      6.21 o 
  -5   6   3     4606.41     4470.22     43.98 o 
  -4   6   3       42.36       50.79      2.21 o 
  -3   6   3     8022.90     7903.91     65.54 o 
  -2   6   3      231.61      234.72      5.04 o 
  -1   6   3     7902.37     7815.22     67.24 o 
   0   6   3     2463.23     2545.93     22.63 o 
   1   6   3     8646.30     8642.85     67.73 o 
   2   6   3       97.07       84.12      2.98 o 
   3   6   3     1781.15     1723.35     16.35 o 
   4   6   3     2642.37     2633.85     23.24 o 
   5   6   3     1612.30     1624.38     15.67 o 
   6   6   3      823.52      826.15     10.52 o 
  -9   7   3      930.13      913.31     32.77 o 
  -8   7   3       62.55       52.38      5.96 o 
  -7   7   3     2671.04     2702.28     35.10 o 
  -6   7   3      865.67      862.51     14.97 o 
  -5   7   3     3350.65     3246.03     40.85 o 
  -4   7   3      464.39      466.86      6.97 o 
  -3   7   3     6520.07     6712.78     64.06 o 
  -2   7   3       30.74       45.52      2.86 o 
  -1   7   3     3998.80     3935.98     36.41 o 
   0   7   3      292.95      266.44      5.00 o 
   1   7   3     3599.71     3424.13     43.97 o 
   2   7   3     1345.02     1310.23     15.96 o 
   3   7   3     1867.79     1889.16     19.29 o 
   4   7   3      314.34      321.78      6.28 o 
   5   7   3     1186.34     1159.86     12.89 o 
   6   7   3     1180.68     1211.38     13.84 o 
  -8   8   3        3.37        5.28      3.31 o 
  -7   8   3     2368.63     2357.47     32.13 o 
  -6   8   3       17.83       23.52      4.33 o 
  -5   8   3     3994.92     3924.85     40.14 o 
  -4   8   3      580.63      571.19      9.47 o 
  -3   8   3     2840.43     2786.27     29.98 o 
  -2   8   3       53.48       63.42      6.15 o 
  -1   8   3     4934.94     4787.79     48.13 o 
   0   8   3      967.76      996.93     11.74 o 
   1   8   3     2985.18     2928.38     29.26 o 
   2   8   3     1319.76     1271.79     19.55 o 
   3   8   3      383.73      370.61      7.26 o 
   4   8   3     1024.47     1038.80     13.73 o 
   5   8   3       72.23       69.53      3.67 o 
  -8   9   3       26.52       29.87      3.69 o 
  -7   9   3     1581.34     1521.63     23.98 o 
  -6   9   3      183.16      172.77      6.71 o 
  -5   9   3     2296.58     2304.38     31.50 o 
  -4   9   3      781.18      804.59     12.22 o 
  -3   9   3     1175.44     1190.09     16.03 o 
  -2   9   3     1079.80     1079.68     15.14 o 
  -1   9   3     1474.08     1442.29     18.79 o 
   0   9   3     1278.39     1251.52     17.32 o 
   1   9   3     1071.66     1049.93     14.25 o 
   2   9   3     2018.11     1973.69     22.66 o 
   3   9   3       48.21       46.59      3.37 o 
   4   9   3      864.24      874.17     15.58 o 
   5   9   3        0.05        0.27      1.99 o 
  -8  10   3       46.11       45.59      5.93 o 
  -7  10   3     2050.62     2092.02     32.08 o 
  -6  10   3      481.90      493.64     11.98 o 
  -5  10   3     4083.73     4184.82     51.99 o 
  -4  10   3      626.62      639.62     11.08 o 
  -3  10   3     2514.98     2497.26     28.76 o 
  -2  10   3     1114.53     1091.15     15.87 o 
  -1  10   3     2312.41     2300.26     27.42 o 
   0  10   3     1834.01     1839.94     23.51 o 
   1  10   3      455.85      459.48      9.05 o 
   2  10   3     1941.76     1928.17     20.75 o 
   3  10   3        1.54        1.94      1.92 o 
   4  10   3     1067.60     1093.94     15.30 o 
  -7  11   3     1293.63     1269.80     29.93 o 
  -6  11   3     2581.95     2619.26     46.55 o 
  -5  11   3     1463.46     1452.70     23.80 o 
  -4  11   3     3794.00     3843.70     61.74 o 
  -3  11   3      695.06      656.11     11.84 o 
  -2  11   3     5509.14     5450.87     56.09 o 
  -1  11   3       11.26       10.93      3.01 o 
   0  11   3     3008.31     3002.88     34.91 o 
   1  11   3        5.09        7.34      2.35 o 
   2  11   3     1801.88     1746.92     19.95 o 
   3  11   3      104.07      101.45      4.82 o 
  -7  12   3      447.91      473.70     12.88 o 
  -6  12   3     1799.31     1842.17     29.14 o 
  -5  12   3     1007.34     1024.24     19.50 o 
  -4  12   3     1946.57     1958.98     37.89 o 
  -3  12   3       19.58       17.13      3.89 o 
  -2  12   3     5560.47     5532.92     57.73 o 
  -1  12   3      122.66      128.13      7.31 o 
   0  12   3     1059.40     1038.13     17.04 o 
   1  12   3      184.43      188.57      5.84 o 
   2  12   3     2065.54     2085.07     26.14 o 
  -6  13   3     1435.70     1477.89     25.92 o 
  -5  13   3      120.07      121.05      7.00 o 
  -4  13   3     2047.68     2098.73     40.82 o 
  -3  13   3        1.57        2.45      2.54 o 
  -2  13   3     1356.46     1326.81     28.91 o 
  -1  13   3      146.67      150.94      6.39 o 
   0  13   3     1019.78     1018.93     17.31 o 
   1  13   3      182.04      174.40      6.41 o 
  -5  14   3       11.84        9.81      5.00 o 
  -4  14   3     1776.67     1875.38     38.65 o 
  -3  14   3        0.97        0.00     12.20 o 
  -2  14   3     1769.03     1797.08     25.32 o 
  -1  14   3      218.77      206.34      7.73 o 
   0  14   3     1031.23     1025.23     15.99 o 
   1 -15   4       12.64        8.01      4.66 o 
   2 -15   4     1606.21     1669.92     73.84 o 
   3 -15   4      485.33      467.87     17.30 o 
  -1 -14   4        3.59        4.75      2.32 o 
   0 -14   4     1446.51     1526.88     22.88 o 
   1 -14   4      206.76      204.49     12.14 o 
   2 -14   4      922.90      969.46     25.15 o 
   3 -14   4      957.16      941.61     24.46 o 
   4 -14   4      579.84      569.28     27.83 o 
   5 -14   4     1147.70     1181.47     43.22 o 
  -3 -13   4      150.36      166.06      5.79 o 
  -2 -13   4      843.67      863.52     13.65 o 
  -1 -13   4      285.55      298.10      8.84 o 
   0 -13   4     1109.67     1141.68     16.00 o 
   1 -13   4      503.59      516.68     16.91 o 
   2 -13   4      602.16      565.03     20.54 o 
   3 -13   4     1753.08     1776.17     35.71 o 
   4 -13   4      762.80      749.02     31.27 o 
   5 -13   4     1056.47     1159.52     41.01 o 
   6 -13   4      375.60      362.14     13.70 o 
  -4 -12   4     1266.53     1242.41     24.01 o 
  -3 -12   4      496.83      474.49      9.15 o 
  -2 -12   4      876.00      863.57     12.28 o 
  -1 -12   4      783.58      766.95     11.10 o 
   0 -12   4      920.45      939.40     16.90 o 
   1 -12   4     3038.03     3050.70     35.29 o 
   2 -12   4      152.94      163.02      9.12 o 
   3 -12   4     2740.90     2783.12     50.52 o 
   4 -12   4      314.48      308.67     11.95 o 
   5 -12   4     2124.05     2282.62     62.96 o 
   6 -12   4       31.84       36.13      5.28 o 
   7 -12   4     2597.10     2568.89     43.88 o 
  -4 -11   4      849.95      837.20     12.63 o 
  -3 -11   4      649.92      624.36     10.14 o 
  -2 -11   4      892.12      863.64     11.87 o 
  -1 -11   4     1893.07     1859.82     19.24 o 
   0 -11   4      310.09      314.32      8.98 o 
   1 -11   4     2064.48     2093.26     25.45 o 
   2 -11   4      647.98      659.76     17.65 o 
   3 -11   4     2678.21     2667.82     94.50 o 
   4 -11   4       27.15       25.74      4.34 o 
   5 -11   4     2718.92     2772.69     71.11 o 
   6 -11   4       16.56        4.17      6.84 o 
   7 -11   4     1956.95     1932.92     33.99 o 
  -5 -10   4      403.62      426.84      8.73 o 
  -4 -10   4     1348.18     1329.77     16.22 o 
  -3 -10   4     2447.74     2258.07     22.78 o 
  -2 -10   4     1456.64     1329.86     15.12 o 
  -1 -10   4     1846.06     1802.02     18.26 o 
   0 -10   4      106.11      106.71      3.50 o 
   1 -10   4     6916.27     7059.88     76.13 o 
   2 -10   4      523.92      515.11     14.43 o 
   3 -10   4     2759.01     2788.30     46.12 o 
   4 -10   4      588.74      570.61     15.04 o 
   5 -10   4     2476.77     2434.78     62.53 o 
   6 -10   4      170.31      172.55      9.53 o 
   7 -10   4     1169.50     1180.60     22.31 o 
  -6  -9   4     1123.11     1142.64     15.75 o 
  -5  -9   4      673.89      661.67     10.04 o 
  -4  -9   4     1187.88     1145.65     14.25 o 
  -3  -9   4     1659.66     1682.21     20.36 o 
  -2  -9   4      696.98      701.49      9.59 o 
  -1  -9   4     4028.41     4001.85     33.74 o 
   0  -9   4      190.13      185.24      4.20 o 
   1  -9   4     2134.73     2142.55     19.40 o 
   2  -9   4      347.96      358.23     11.19 o 
   3  -9   4     2463.63     2467.60     40.71 o 
   4  -9   4      715.44      778.34     17.60 o 
   5  -9   4     1556.43     1502.09     42.55 o 
   6  -9   4      510.25      487.06     15.79 o 
   7  -9   4      283.73      295.20     13.67 o 
   8  -9   4      324.17      302.66     18.82 o 
  -6  -8   4     1051.37     1050.92     18.43 o 
  -5  -8   4     1160.43     1097.64     14.82 o 
  -4  -8   4     1357.53     1329.03     14.29 o 
  -3  -8   4     3896.53     3742.29     35.46 o 
  -2  -8   4      461.16      444.07      6.94 o 
  -1  -8   4     5427.78     5315.98     42.46 o 
   0  -8   4       61.64       72.10      2.88 o 
   1  -8   4     3327.03     3374.45     26.02 o 
   2  -8   4        6.09       10.44      1.45 o 
   3  -8   4     2416.16     2348.54     42.36 o 
   4  -8   4     2453.22     2373.76     38.44 o 
   5  -8   4     1174.90     1152.67     21.28 o 
   6  -8   4      855.34      853.46     16.47 o 
   7  -8   4      190.43      218.43     14.77 o 
   8  -8   4     1267.68     1278.57     42.12 o 
  -7  -7   4     1789.70     1760.98     25.77 o 
  -6  -7   4      253.93      244.94      7.84 o 
  -5  -7   4     3289.10     3291.47     31.94 o 
  -4  -7   4        0.33        4.23      1.54 o 
  -3  -7   4     4642.76     4507.71     38.09 o 
  -2  -7   4      200.48      201.44      4.28 o 
  -1  -7   4     3956.85     3814.14     31.16 o 
   0  -7   4      707.57      702.91      8.10 o 
   1  -7   4     4820.99     4800.54     35.14 o 
   2  -7   4     3215.40     3347.06     32.91 o 
   3  -7   4     1081.06     1076.39     20.19 o 
   4  -7   4     3413.40     3460.99     51.85 o 
   5  -7   4      780.52      785.96     15.28 o 
   6  -7   4     3076.50     3073.64     73.14 o 
   7  -7   4        7.04        7.79      5.33 o 
   8  -7   4     2252.05     2285.87     62.35 o 
  -7  -6   4     1650.39     1604.65     23.66 o 
  -6  -6   4       22.40       23.49      3.44 o 
  -5  -6   4     3852.32     3710.07     33.23 o 
  -4  -6   4      384.35      404.79      6.89 o 
  -3  -6   4     2761.48     2741.35     24.63 o 
  -2  -6   4      626.27      615.97      7.95 o 
  -1  -6   4     9258.49     9582.99     67.41 o 
   0  -6   4     2193.00     2264.02     17.89 o 
   1  -6   4     2196.11     2212.24     17.25 o 
   2  -6   4     5403.12     5322.66     49.60 o 
   3  -6   4     1813.10     1807.21     29.21 o 
   4  -6   4     3969.20     3975.49     57.73 o 
   5  -6   4      832.60      887.87     15.37 o 
   6  -6   4     5305.08     5439.02    117.71 o 
   7  -6   4      134.76      139.22     11.71 o 
   8  -6   4     2380.08     2468.13     65.78 o 
  -7  -5   4     2260.20     2257.42     29.50 o 
  -6  -5   4      494.70      468.91     14.56 o 
  -5  -5   4     2437.37     2293.59     27.60 o 
  -4  -5   4     2112.41     2119.34     20.19 o 
  -3  -5   4     3188.10     3058.32     26.42 o 
  -2  -5   4     2116.55     2016.07     18.15 o 
  -1  -5   4     4654.35     4752.77     38.24 o 
   0  -5   4     5089.05     5081.27     39.74 o 
   1  -5   4     1795.45     1787.48     27.70 o 
   2  -5   4    16371.12    16772.51    729.16 o 
   3  -5   4     1362.78     1452.19     23.90 o 
   4  -5   4     4681.14     4768.39     52.83 o 
   5  -5   4       20.26       18.13      2.71 o 
   6  -5   4     7541.56     7758.79    160.93 o 
   7  -5   4      112.10      101.03     10.24 o 
   8  -5   4     2597.76     2715.37     70.50 o 
  -8  -4   4       27.48       22.70      3.60 o 
  -7  -4   4     1593.09     1549.39     22.21 o 
  -6  -4   4     1334.13     1290.04     18.58 o 
  -5  -4   4     7629.06     7279.76    126.30 o 
  -4  -4   4      891.23      904.05     13.06 o 
  -3  -4   4     1780.60     1701.73     17.59 o 
  -2  -4   4     5923.53     6146.86     48.75 o 
  -1  -4   4    14530.54    15531.48    117.95 o 
   0  -4   4     5849.81     5817.66     54.61 o 
   1  -4   4     1209.77     1263.65     14.13 o 
   2  -4   4     6597.05     6519.68     75.04 o 
   3  -4   4      534.78      587.42     16.18 o 
   4  -4   4     5589.25     5628.15     78.22 o 
   5  -4   4        1.22        2.99      1.88 o 
   6  -4   4     5512.10     5602.28    119.85 o 
   7  -4   4      840.59      869.55     30.04 o 
   8  -4   4     1776.47     1906.76     54.32 o 
  -8  -3   4      452.12      446.51     10.85 o 
  -7  -3   4     1466.41     1391.12     20.22 o 
  -6  -3   4     2130.17     2070.29     25.65 o 
  -5  -3   4     2093.68     2024.91     21.31 o 
  -4  -3   4     2449.63     2350.65     26.27 o 
  -3  -3   4     2369.66     2400.80     25.68 o 
  -2  -3   4     5770.06     5555.38     44.01 o 
  -1  -3   4     4077.12     4427.97     38.34 o 
   0  -3   4     2053.85     2046.04     21.30 o 
   1  -3   4      468.83      490.40      6.57 o 
   2  -3   4     3202.99     3089.71     37.33 o 
   3  -3   4       98.59      126.51      7.85 o 
   4  -3   4     2123.99     2165.82     86.65 o 
   5  -3   4     1109.92     1114.66     31.45 o 
   6  -3   4     1345.80     1395.66     38.93 o 
   7  -3   4      953.77     1010.06     33.23 o 
   8  -3   4      708.17      787.03     30.47 o 
  -8  -2   4     1432.53     1424.65     21.31 o 
  -7  -2   4     1928.38     1926.56     25.10 o 
  -6  -2   4     1245.26     1225.12     19.67 o 
  -5  -2   4     3587.52     3565.28     37.85 o 
  -4  -2   4     3881.48     3800.20     34.43 o 
  -3  -2   4     3135.24     3320.51     29.87 o 
  -2  -2   4     6071.42     6187.59     48.40 o 
  -1  -2   4      891.99      974.77      9.13 o 
   0  -2   4      606.24      549.41      9.85 o 
   1  -2   4      402.02      414.45      7.38 o 
   2  -2   4     3931.16     3887.10     34.16 o 
   3  -2   4       37.25       37.43      1.84 o 
   4  -2   4     1059.57     1010.38     10.58 o 
   5  -2   4      783.73      797.65     15.99 o 
   6  -2   4     2192.84     2265.58     56.03 o 
   7  -2   4     1289.19     1335.60     55.54 o 
   8  -2   4      730.91      789.07     47.36 o 
  -8  -1   4     2778.29     2660.93     32.82 o 
  -7  -1   4      807.73      795.82     13.59 o 
  -6  -1   4     3014.53     2965.94     33.24 o 
  -5  -1   4     1430.46     1476.58     20.91 o 
  -4  -1   4    10706.68    10878.13     99.80 o 
  -3  -1   4      393.70      385.52      6.07 o 
  -2  -1   4     6846.34     6926.26     65.62 o 
  -1  -1   4        0.93        0.00      0.59 o 
   0  -1   4     7682.00     8010.13     75.98 o 
   1  -1   4     1592.87     1640.04     17.11 o 
   2  -1   4     5305.42     5279.65     45.45 o 
   3  -1   4     2914.06     3069.30     23.44 o 
   4  -1   4     1113.48     1035.70     11.24 o 
   5  -1   4     2392.97     2445.07     21.80 o 
   6  -1   4     1018.06     1017.40     23.37 o 
   7  -1   4     1826.69     1856.62     42.39 o 
   8  -1   4      682.45      695.92     34.75 o 
  -9   0   4      600.72      602.07     15.86 o 
  -8   0   4     2576.55     2579.10     35.92 o 
  -7   0   4      330.17      324.87     12.16 o 
  -6   0   4     3755.58     3723.91     45.14 o 
  -5   0   4        0.58        4.11      3.80 o 
  -4   0   4    10526.28    10520.98     96.37 o 
  -3   0   4      329.37      371.47      7.79 o 
  -2   0   4     6128.08     5904.70     83.33 o 
  -1   0   4     2799.57     2893.38     25.38 o 
   0   0   4      559.43      543.62      7.22 o 
   1   0   4     3417.44     3489.75     27.98 o 
   2   0   4     7365.55     7468.53     49.43 o 
   3   0   4     7314.55     7732.08     54.87 o 
   4   0   4      659.96      626.39      7.36 o 
   5   0   4     2825.90     2926.24     22.20 o 
   6   0   4      825.65      836.21     16.46 o 
   7   0   4     1916.85     1934.61     37.64 o 
   8   0   4      224.72      241.74     14.50 o 
  -9   1   4      191.01      198.98     10.78 o 
  -8   1   4     3854.98     3824.52     48.60 o 
  -7   1   4       24.73       31.91      3.41 o 
  -6   1   4     4620.31     4558.34     53.46 o 
  -5   1   4      141.49      149.00      4.95 o 
  -4   1   4    16598.52    16942.81    155.74 o 
  -3   1   4      376.60      330.97      4.66 o 
  -2   1   4     2672.11     2629.87     21.34 o 
  -1   1   4    18298.78    18858.52    140.55 o 
   0   1   4    36818.99    35355.97    539.46 o 
   1   1   4     2279.89     2140.76     15.46 o 
   2   1   4     2575.88     2519.95     18.28 o 
   3   1   4    15556.79    16509.48    107.71 o 
   4   1   4      795.89      802.84      8.84 o 
   5   1   4     3672.00     3822.64     30.56 o 
   6   1   4      355.48      353.82     10.60 o 
   7   1   4     1960.95     2005.11     41.57 o 
   8   1   4        1.85        7.06      3.50 o 
  -9   2   4       23.62       20.41      4.68 o 
  -8   2   4     2973.70     2892.32     38.59 o 
  -7   2   4        5.86        3.27      1.89 o 
  -6   2   4     4523.87     4576.47     53.48 o 
  -5   2   4     1258.23     1242.10     17.92 o 
  -4   2   4     4796.14     4903.98     41.37 o 
  -3   2   4      866.19      798.31      8.60 o 
  -2   2   4     3908.39     3797.81     29.29 o 
  -1   2   4     5015.11     4820.17     37.58 o 
   0   2   4     2273.70     2225.25     18.65 o 
   1   2   4     7917.70     7644.30     54.18 o 
   2   2   4     1878.13     2018.29     15.44 o 
   3   2   4     7434.74     7601.48     51.53 o 
   4   2   4      767.22      837.09      8.03 o 
   5   2   4     4031.38     4128.32     28.71 o 
   6   2   4      120.68      126.40      3.56 o 
   7   2   4     1065.24     1123.34     18.01 o 
  -9   3   4       62.81       59.34      6.71 o 
  -8   3   4     3656.97     3529.32     57.76 o 
  -7   3   4      370.38      420.07      9.95 o 
  -6   3   4     4031.31     4022.51     64.99 o 
  -5   3   4     1618.21     1606.93     18.31 o 
  -4   3   4     6829.06     6944.31     57.43 o 
  -3   3   4     1703.29     1653.44     15.60 o 
  -2   3   4    11837.56    12210.15     84.43 o 
  -1   3   4    15130.78    14860.63    111.51 o 
   0   3   4     3366.19     3473.40     28.30 o 
   1   3   4     4672.90     4445.05     35.47 o 
   2   3   4      679.50      689.65      7.38 o 
   3   3   4     5958.64     6142.64     45.36 o 
   4   3   4       33.51       43.95      3.73 o 
   5   3   4     2601.11     2686.06     20.41 o 
   6   3   4      456.39      465.65      8.31 o 
   7   3   4      781.26      811.31     14.51 o 
  -9   4   4      199.17      205.63     10.64 o 
  -8   4   4     1512.06     1516.23     37.83 o 
  -7   4   4     1455.79     1429.80     21.64 o 
  -6   4   4     1036.36     1041.81     17.43 o 
  -5   4   4     3554.71     3511.27     35.34 o 
  -4   4   4      296.88      273.51      5.45 o 
  -3   4   4     7801.99     7649.94     57.38 o 
  -2   4   4      476.50      467.57      5.34 o 
  -1   4   4    15639.50    15818.35    118.96 o 
   0   4   4       37.98       30.07      1.62 o 
   1   4   4     7306.94     7267.12     52.61 o 
   2   4   4        0.80        3.78      1.54 o 
   3   4   4     3466.40     3471.94     26.11 o 
   4   4   4        5.91       13.33      1.43 o 
   5   4   4     2428.49     2452.84     19.38 o 
   6   4   4     1403.75     1436.29     14.25 o 
   7   4   4      533.14      577.66     10.86 o 
  -9   5   4      458.32      476.29     16.23 o 
  -8   5   4      584.31      584.16     17.05 o 
  -7   5   4     1419.82     1376.27     27.44 o 
  -6   5   4      426.23      443.72      8.01 o 
  -5   5   4     2782.72     2786.36     29.24 o 
  -4   5   4       95.51      100.39      2.86 o 
  -3   5   4     3592.36     3458.63     27.79 o 
  -2   5   4      398.69      376.74      5.72 o 
  -1   5   4     8880.28     8652.08     66.98 o 
   0   5   4      727.68      762.70      9.69 o 
   1   5   4     3445.83     3346.86     26.54 o 
   2   5   4       48.27       49.18      2.30 o 
   3   5   4     2180.36     2153.50     18.72 o 
   4   5   4      279.68      268.76      4.95 o 
   5   5   4     1169.04     1188.64     12.43 o 
   6   5   4     1082.41     1095.17     12.28 o 
   7   5   4      395.45      421.28      9.41 o 
  -9   6   4     1014.61      926.95     23.64 o 
  -8   6   4      181.70      161.78      8.97 o 
  -7   6   4     3470.27     3369.64     42.09 o 
  -6   6   4       61.77       60.52      3.20 o 
  -5   6   4     5186.74     5110.12     50.05 o 
  -4   6   4       71.90       91.16      5.11 o 
  -3   6   4     9327.17     9267.82     69.84 o 
  -2   6   4      335.83      349.49      6.03 o 
  -1   6   4     6788.93     6896.37     60.06 o 
   0   6   4      519.30      522.03     10.15 o 
   1   6   4     7550.68     7539.85     60.04 o 
   2   6   4      385.31      385.00      8.44 o 
   3   6   4      948.01      943.17     11.72 o 
   4   6   4     2790.35     2866.63     23.44 o 
   5   6   4     1391.16     1402.44     14.35 o 
   6   6   4     1035.09     1078.94     12.59 o 
  -9   7   4     1346.12     1269.99     38.50 o 
  -8   7   4       19.05       23.48      5.43 o 
  -7   7   4     2604.27     2597.84     41.93 o 
  -6   7   4      260.97      267.61      7.75 o 
  -5   7   4     4328.20     4224.50     42.66 o 
  -4   7   4      914.69      907.85     12.62 o 
  -3   7   4     8322.45     8244.22     62.97 o 
  -2   7   4       97.93      101.92      3.73 o 
  -1   7   4     5808.32     5627.47     50.45 o 
   0   7   4      151.65      174.53      4.49 o 
   1   7   4     3442.06     3381.64     30.02 o 
   2   7   4     1813.75     1784.91     22.65 o 
   3   7   4     1069.81     1079.30     13.28 o 
   4   7   4      728.77      708.57      9.85 o 
   5   7   4      227.23      233.56      5.51 o 
   6   7   4     1404.47     1465.63     15.81 o 
  -8   8   4       33.53       34.07      3.84 o 
  -7   8   4     3721.05     3673.30     46.31 o 
  -6   8   4        7.54        9.83      3.79 o 
  -5   8   4     3146.82     3057.37     32.92 o 
  -4   8   4     1336.49     1333.83     17.09 o 
  -3   8   4     3203.02     3251.74     34.43 o 
  -2   8   4      419.18      420.03      8.17 o 
  -1   8   4     1889.97     1900.92     24.31 o 
   0   8   4     1538.50     1572.73     17.99 o 
   1   8   4     1583.49     1587.45     18.57 o 
   2   8   4     2710.25     2634.12     27.69 o 
   3   8   4      145.50      141.68      4.76 o 
   4   8   4     2147.75     2154.75     21.08 o 
   5   8   4        4.00        1.56      2.03 o 
  -8   9   4        6.46        9.65      3.07 o 
  -7   9   4     2220.15     2256.00     32.28 o 
  -6   9   4      132.18      135.54      6.17 o 
  -5   9   4     4959.95     4990.16     50.47 o 
  -4   9   4      923.78      912.18     13.56 o 
  -3   9   4     5112.10     5199.04     52.47 o 
  -2   9   4      656.42      615.87     10.79 o 
  -1   9   4     2819.01     2702.70     30.63 o 
   0   9   4      828.06      847.15     13.60 o 
   1   9   4     1092.08     1073.60     14.78 o 
   2   9   4     2337.05     2301.86     25.64 o 
   3   9   4      142.86      144.38      4.97 o 
   4   9   4     1013.36     1054.64     13.49 o 
  -8  10   4      289.83      257.25      9.06 o 
  -7  10   4     1084.04     1054.04     19.79 o 
  -6  10   4     1649.63     1642.60     25.76 o 
  -5  10   4     1414.01     1402.66     22.80 o 
  -4  10   4     3354.82     3442.74     37.32 o 
  -3  10   4      473.25      479.98     12.78 o 
  -2  10   4     4039.26     4003.29     42.76 o 
  -1  10   4      166.12      161.77      5.79 o 
   0  10   4     5107.76     5053.09     52.85 o 
   1  10   4        0.79        5.21      3.48 o 
   2  10   4     3375.11     3276.61     31.14 o 
   3  10   4       27.80       23.65      2.91 o 
   4  10   4     1665.80     1687.52     26.35 o 
  -7  11   4      541.22      563.17     13.90 o 
  -6  11   4     1649.88     1650.04     26.55 o 
  -5  11   4      553.26      566.15     13.45 o 
  -4  11   4     1640.13     1606.94     24.85 o 
  -3  11   4      135.74      136.95      5.54 o 
  -2  11   4     2807.03     2710.08     31.87 o 
  -1  11   4      227.13      223.28      7.02 o 
   0  11   4     2016.28     1993.06     25.86 o 
   1  11   4       79.39       71.15      4.30 o 
   2  11   4     1493.96     1483.79     18.06 o 
   3  11   4      172.46      164.98      5.90 o 
  -7  12   4      131.76      133.24      7.28 o 
  -6  12   4     1649.48     1639.86     32.93 o 
  -5  12   4      285.00      292.25     19.21 o 
  -4  12   4     1866.36     1872.70     36.89 o 
  -3  12   4        1.82        6.32      2.45 o 
  -2  12   4     4078.35     4099.35     45.28 o 
  -1  12   4        0.98        1.15      2.31 o 
   0  12   4     1587.81     1576.29     22.62 o 
   1  12   4      284.94      272.41      8.50 o 
   2  12   4     2010.49     1970.34     22.51 o 
  -6  13   4     1498.71     1551.99     26.98 o 
  -5  13   4       82.55       66.38      7.51 o 
  -4  13   4     1246.03     1295.29     29.75 o 
  -3  13   4       84.49       84.86      5.12 o 
  -2  13   4     2352.47     2300.24     29.62 o 
  -1  13   4      312.93      309.70      9.02 o 
   0  13   4     1239.16     1245.04     19.98 o 
   1  13   4      328.90      312.95      8.46 o 
  -4  14   4     1372.48     1416.07     32.39 o 
  -3  14   4        3.82        0.82      5.85 o 
  -2  14   4     1284.66     1246.69     20.12 o 
  -1  14   4      395.08      400.41     10.73 o 
   1 -15   5       81.36       74.12     18.39 o 
   2 -15   5     1461.68     1538.42     69.86 o 
   3 -15   5      320.28      359.11     15.08 o 
  -1 -14   5      176.42      178.31      6.52 o 
   0 -14   5     1413.35     1378.11     41.99 o 
   1 -14   5      125.09      122.47      9.06 o 
   2 -14   5     1056.40     1083.58     26.88 o 
   3 -14   5     1040.72     1052.06     30.93 o 
   4 -14   5      539.47      583.56     28.20 o 
   5 -14   5      681.95      718.68     32.25 o 
  -2 -13   5      649.73      669.90     11.04 o 
  -1 -13   5      406.95      411.49      8.16 o 
   0 -13   5      955.60      983.19     19.79 o 
   1 -13   5      295.61      306.27     12.97 o 
   2 -13   5      353.99      369.11     31.30 o 
   3 -13   5     1362.50     1388.96     59.13 o 
   4 -13   5      255.67      310.69     19.74 o 
   5 -13   5      541.80      596.50     27.77 o 
   6 -13   5      182.88      179.93     16.37 o 
  -3 -12   5      298.75      301.78      7.30 o 
  -2 -12   5      678.89      655.71     10.45 o 
  -1 -12   5      805.03      750.55     10.86 o 
   0 -12   5      955.08      987.67     15.45 o 
   1 -12   5     1473.09     1571.29     32.36 o 
   2 -12   5      188.07      188.04      9.72 o 
   3 -12   5     1939.04     1912.89     63.17 o 
   4 -12   5      101.42      102.99      9.78 o 
   5 -12   5     1437.62     1441.83     45.49 o 
   6 -12   5        3.27        0.00      5.61 o 
  -4 -11   5      735.62      732.54     11.64 o 
  -3 -11   5      688.56      678.58     10.66 o 
  -2 -11   5      862.38      853.09     13.30 o 
  -1 -11   5     2085.78     2039.73     21.61 o 
   0 -11   5      300.64      293.78      5.93 o 
   1 -11   5      843.10      852.55     20.79 o 
   2 -11   5        1.25        3.05      2.99 o 
   3 -11   5     2828.97     2731.55     46.52 o 
   4 -11   5        0.02        2.13      2.91 o 
   5 -11   5     1411.55     1496.45     45.24 o 
   6 -11   5      201.16      202.97      8.95 o 
   7 -11   5      909.44      924.88     19.43 o 
  -5 -10   5      600.29      617.37     10.65 o 
  -4 -10   5      998.60      999.45     13.51 o 
  -3 -10   5     2960.38     2783.94     26.63 o 
  -2 -10   5     1785.26     1661.14     17.70 o 
  -1 -10   5     3207.55     3165.25     35.57 o 
   0 -10   5       22.23       34.66      4.10 o 
   1 -10   5     9387.67     9629.57     91.60 o 
   2 -10   5      170.22      184.22      8.52 o 
   3 -10   5     2416.81     2450.39     34.74 o 
   4 -10   5      588.83      581.61     15.45 o 
   5 -10   5     2466.92     2472.36     63.08 o 
   6 -10   5      720.23      740.49     20.84 o 
   7 -10   5      558.57      597.51     13.05 o 
  -6  -9   5     1145.66     1132.15     17.16 o 
  -5  -9   5     1421.57     1371.24     15.68 o 
  -4  -9   5      895.92      878.85     12.05 o 
  -3  -9   5     3486.80     3392.27     30.50 o 
  -2  -9   5     1361.38     1354.39     14.78 o 
  -1  -9   5     6647.18     6694.77     52.93 o 
   0  -9   5        6.52        8.51      1.61 o 
   1  -9   5     3782.37     3858.19     31.65 o 
   2  -9   5        4.00        3.14      1.87 o 
   3  -9   5     4092.53     4143.37     52.78 o 
   4  -9   5      835.00      904.00     39.82 o 
   5  -9   5     1738.03     1683.86     45.98 o 
   6  -9   5     1260.06     1270.55     33.29 o 
   7  -9   5      242.58      233.69     15.82 o 
   8  -9   5      783.31      827.68     32.49 o 
  -6  -8   5      194.10      205.58      7.58 o 
  -5  -8   5     2588.29     2443.58     27.43 o 
  -4  -8   5       62.56       55.39      4.04 o 
  -3  -8   5     7917.33     7710.94     60.79 o 
  -2  -8   5       17.00       16.98      1.81 o 
  -1  -8   5     6573.40     6618.79     51.75 o 
   0  -8   5      723.57      693.43      8.36 o 
   1  -8   5     6160.18     6364.21     46.12 o 
   2  -8   5      413.54      397.01     10.51 o 
   3  -8   5     2883.40     2898.31     38.41 o 
   4  -8   5     2649.83     2703.85     43.09 o 
   5  -8   5      743.53      771.02     15.77 o 
   6  -8   5     1585.73     1662.81     26.41 o 
   7  -8   5      152.88      181.16     13.61 o 
   8  -8   5     1693.03     1742.59     51.62 o 
  -7  -7   5     1362.36     1352.25     21.72 o 
  -6  -7   5       50.62       64.74      4.59 o 
  -5  -7   5     2624.70     2474.06     27.07 o 
  -4  -7   5      302.57      293.77      6.12 o 
  -3  -7   5     3037.71     2919.85     26.47 o 
  -2  -7   5      139.36      141.78      4.00 o 
  -1  -7   5     1980.48     2048.96     18.46 o 
   0  -7   5      373.26      384.82      5.07 o 
   1  -7   5     4355.71     4605.72     36.93 o 
   2  -7   5      460.06      449.52      9.58 o 
   3  -7   5     1599.10     1678.56     24.17 o 
   4  -7   5     2359.89     2369.57     37.83 o 
   5  -7   5      915.07      939.13     16.99 o 
   6  -7   5     3427.68     3420.01     79.63 o 
   7  -7   5       44.56       40.89      7.60 o 
   8  -7   5     2500.08     2596.81     68.48 o 
  -7  -6   5     1494.29     1497.94     22.70 o 
  -6  -6   5        4.37        3.11      2.32 o 
  -5  -6   5     2755.27     2679.36     28.18 o 
  -4  -6   5      703.68      679.71     11.69 o 
  -3  -6   5     2757.39     2716.26     26.96 o 
  -2  -6   5       94.22       88.99      3.92 o 
  -1  -6   5     3234.60     3304.83     32.82 o 
   0  -6   5     1711.84     1764.71     15.88 o 
   1  -6   5     2483.38     2462.17     29.43 o 
   2  -6   5     1318.42     1232.81     16.40 o 
   3  -6   5      871.45      842.87     17.69 o 
   4  -6   5     3507.46     3463.71     51.48 o 
   5  -6   5      482.50      488.40     14.22 o 
   6  -6   5     4132.00     4283.43     95.45 o 
   7  -6   5       21.70       20.29      6.25 o 
  -7  -5   5     1683.09     1664.15     23.80 o 
  -6  -5   5      717.87      725.07     13.24 o 
  -5  -5   5     3308.25     3186.20     35.86 o 
  -4  -5   5     2658.95     2682.55     30.49 o 
  -3  -5   5     3454.62     3323.38     31.27 o 
  -2  -5   5     1434.45     1369.98     13.51 o 
  -1  -5   5     2463.54     2357.62     22.39 o 
   0  -5   5     3598.72     3609.48     35.52 o 
   1  -5   5     2327.26     2296.33     24.31 o 
   2  -5   5     8421.43     8552.19     81.46 o 
   3  -5   5      254.79      263.73      6.60 o 
   4  -5   5     2645.03     2575.95     31.15 o 
   5  -5   5       48.19       47.34      6.93 o 
   6  -5   5     7765.20     8022.71    165.83 o 
   7  -5   5       96.77       84.48      9.56 o 
   8  -5   5     1429.08     1362.38     49.35 o 
  -8  -4   5      152.98      157.11      6.92 o 
  -7  -4   5     1568.27     1587.35     22.67 o 
  -6  -4   5      998.71      967.08     15.44 o 
  -5  -4   5     5594.18     5486.32     49.83 o 
  -4  -4   5     1838.07     1839.24     22.02 o 
  -3  -4   5     1346.85     1292.64     14.30 o 
  -2  -4   5     7484.30     7483.11     58.82 o 
  -1  -4   5     8176.80     8816.58     74.27 o 
   0  -4   5    12088.99    12188.24    101.03 o 
   1  -4   5      229.44      218.77      4.20 o 
   2  -4   5     3918.22     3804.46     37.79 o 
   3  -4   5      667.27      738.45     12.37 o 
   4  -4   5     3948.59     3801.78     68.64 o 
   5  -4   5       58.35       67.89      4.84 o 
   6  -4   5     2563.49     2663.28    111.48 o 
   7  -4   5      380.51      393.98     14.49 o 
   8  -4   5      719.09      721.56     33.41 o 
  -8  -3   5      449.17      467.80     14.99 o 
  -7  -3   5     1736.18     1730.70     32.88 o 
  -6  -3   5     4339.04     4316.84     46.33 o 
  -5  -3   5     4729.01     4769.78     43.62 o 
  -4  -3   5     2493.83     2445.83     24.04 o 
  -3  -3   5     2557.86     2643.69     24.89 o 
  -2  -3   5    11139.85    11391.28     87.45 o 
  -1  -3   5     2007.84     2113.43     18.15 o 
   0  -3   5     7239.38     7452.82     71.18 o 
   1  -3   5      306.75      316.20      5.04 o 
   2  -3   5     9295.90     9448.34     89.21 o 
   3  -3   5     1022.88     1066.32     26.29 o 
   4  -3   5     3404.83     3393.37    100.07 o 
   5  -3   5      598.25      596.29     14.48 o 
   6  -3   5     1354.83     1408.09     53.70 o 
   7  -3   5      519.82      548.48     20.29 o 
   8  -3   5      450.26      456.90     25.75 o 
  -8  -2   5     1738.09     1712.20     24.27 o 
  -7  -2   5     1299.82     1306.75     19.21 o 
  -6  -2   5     2868.42     2830.75     32.49 o 
  -5  -2   5     2059.91     2077.52     24.49 o 
  -4  -2   5     7193.78     7276.05     62.43 o 
  -3  -2   5      259.73      268.99      4.76 o 
  -2  -2   5    17497.21    17675.95    243.94 o 
  -1  -2   5        0.59        1.80      0.73 o 
   0  -2   5     6894.91     6788.35     64.80 o 
   1  -2   5      949.72      926.36     10.89 o 
   2  -2   5     8742.04     8991.57    168.86 o 
   3  -2   5     3255.59     3560.86     36.05 o 
   4  -2   5     3134.22     3216.92     33.48 o 
   5  -2   5      617.24      647.58     15.46 o 
   6  -2   5      709.16      733.61     19.02 o 
   7  -2   5      996.55     1023.45     25.22 o 
   8  -2   5      303.11      308.85     20.97 o 
  -8  -1   5     1969.43     1989.79     26.71 o 
  -7  -1   5      351.47      363.59      8.80 o 
  -6  -1   5     2610.71     2544.13     29.63 o 
  -5  -1   5      176.42      185.05      7.56 o 
  -4  -1   5     3428.02     3297.39     42.69 o 
  -3  -1   5      566.41      603.77     10.67 o 
  -2  -1   5     5846.02     5505.13    211.82 o 
  -1  -1   5      472.43      448.44      5.49 o 
   0  -1   5     2002.82     1963.07     24.01 o 
   1  -1   5     1726.80     1717.95     18.25 o 
   2  -1   5     8769.01     9314.94     90.08 o 
   3  -1   5     2495.42     2585.75     20.06 o 
   4  -1   5     3911.06     4017.31     28.07 o 
   5  -1   5     2254.16     2265.93     53.82 o 
   6  -1   5      246.76      234.57     26.64 o 
   7  -1   5     1359.39     1418.42     37.73 o 
   8  -1   5      403.00      383.89     23.17 o 
  -9   0   5      244.09      253.05      8.44 o 
  -8   0   5     1592.75     1597.94     22.68 o 
  -7   0   5        2.14        5.93      2.34 o 
  -6   0   5     2577.77     2571.23     33.47 o 
  -5   0   5       24.29       31.79      3.56 o 
  -4   0   5     5159.51     5139.76     49.31 o 
  -3   0   5     1385.50     1470.10     15.00 o 
  -2   0   5     5334.37     5095.48     49.43 o 
  -1   0   5     4118.30     4255.09     41.79 o 
   0   0   5      351.67      333.42      5.22 o 
   1   0   5     2792.48     2807.13     26.94 o 
   2   0   5    13178.13    13752.01     89.58 o 
   3   0   5     3370.01     3397.26     24.34 o 
   4   0   5     1848.00     1862.63     14.04 o 
   5   0   5     2812.61     2924.92     28.34 o 
   6   0   5      139.91      130.97      6.20 o 
   7   0   5     2843.55     2761.07     50.84 o 
   8   0   5       96.87       89.50     12.26 o 
  -9   1   5        0.85        6.91      4.31 o 
  -8   1   5     2317.47     2230.46     39.16 o 
  -7   1   5       19.99       19.83      6.06 o 
  -6   1   5     2698.22     2636.28     33.86 o 
  -5   1   5      313.51      342.34      8.80 o 
  -4   1   5     8343.53     8133.48    135.17 o 
  -3   1   5     1514.72     1496.75     13.63 o 
  -2   1   5     5391.37     5426.41     46.53 o 
  -1   1   5     5676.46     5905.20     45.75 o 
   0   1   5    19722.38    19841.66    148.16 o 
   1   1   5     3090.76     2951.33     25.95 o 
   2   1   5     4740.87     4805.72     33.11 o 
   3   1   5     7556.68     7881.78     53.17 o 
   4   1   5     1947.98     2052.51     15.50 o 
   5   1   5     3589.59     3643.99     27.04 o 
   6   1   5       29.16       33.78      3.87 o 
   7   1   5     2105.30     2158.23     63.63 o 
  -9   2   5       70.78       59.65      6.86 o 
  -8   2   5     2261.53     2294.15     32.65 o 
  -7   2   5      174.18      171.06      6.43 o 
  -6   2   5     4073.96     4090.11     48.83 o 
  -5   2   5     4133.18     4293.85     49.81 o 
  -4   2   5     6686.88     6672.38     55.54 o 
  -3   2   5     5332.18     5354.69     41.96 o 
  -2   2   5     9413.68     9685.77     67.62 o 
  -1   2   5    20348.23    21383.14    159.52 o 
   0   2   5     5494.24     5559.84     54.35 o 
   1   2   5    10549.65    10479.94     80.02 o 
   2   2   5     1941.31     1936.14     16.26 o 
   3   2   5     3597.19     3481.87     27.48 o 
   4   2   5       93.17       92.43      2.70 o 
   5   2   5     2997.11     3096.71     25.70 o 
   6   2   5      303.06      326.12      6.51 o 
   7   2   5     1488.53     1566.34     50.58 o 
  -9   3   5      373.68      339.43     13.70 o 
  -8   3   5     3298.76     3173.82     41.70 o 
  -7   3   5      860.27      851.93     15.50 o 
  -6   3   5     2300.55     2303.80     30.36 o 
  -5   3   5     4028.24     3922.68     39.13 o 
  -4   3   5     1865.50     1800.84     17.37 o 
  -3   3   5     7955.07     8413.93     81.34 o 
  -2   3   5     3241.43     3323.24     27.15 o 
  -1   3   5    22460.58    23453.31    175.01 o 
   0   3   5       87.98       82.27      3.96 o 
   1   3   5    14479.60    14466.62    109.66 o 
   2   3   5      128.55      128.39      2.79 o 
   3   3   5     4177.99     4191.31     30.53 o 
   4   3   5      438.61      428.23      5.95 o 
   5   3   5     2254.18     2274.71     18.13 o 
   6   3   5      458.96      476.90      7.15 o 
  -9   4   5      285.89      291.86     12.94 o 
  -8   4   5     1714.10     1590.36     32.18 o 
  -7   4   5      885.34      888.00     22.85 o 
  -6   4   5      931.49      877.97     12.52 o 
  -5   4   5     4440.61     4444.39     43.92 o 
  -4   4   5      316.01      323.79      6.19 o 
  -3   4   5     3562.92     3436.96     26.20 o 
  -2   4   5     1604.37     1589.51     14.72 o 
  -1   4   5     5526.29     5369.20     42.80 o 
   0   4   5        3.89        4.95      1.13 o 
   1   4   5     3919.36     3757.43     29.14 o 
   2   4   5      401.20      395.97      5.74 o 
   3   4   5     1255.74     1240.51     11.72 o 
   4   4   5      446.26      456.35      6.43 o 
   5   4   5     1983.76     1989.90     16.76 o 
   6   4   5     1264.36     1290.00     14.28 o 
  -9   5   5      525.54      550.90     36.38 o 
  -8   5   5      770.33      757.30     19.96 o 
  -7   5   5     1258.01     1267.64     16.85 o 
  -6   5   5       23.36       25.00      2.48 o 
  -5   5   5     3997.32     3903.31     39.49 o 
  -4   5   5       17.97       19.16      1.80 o 
  -3   5   5     3273.92     3298.45     27.00 o 
  -2   5   5        1.11        5.25      1.00 o 
  -1   5   5     8512.79     8539.32     66.50 o 
   0   5   5      501.95      505.16      6.92 o 
   1   5   5     3963.13     3957.91     30.96 o 
   2   5   5      407.17      401.40      6.06 o 
   3   5   5     2046.77     2067.27     18.81 o 
   4   5   5     1232.18     1258.12     12.57 o 
   5   5   5     1226.83     1237.07     12.98 o 
   6   5   5     1176.41     1202.29     15.18 o 
  -9   6   5     1015.75     1053.98     47.79 o 
  -8   6   5       88.51       86.94      7.21 o 
  -7   6   5     2128.43     2136.21     29.54 o 
  -6   6   5       10.03       15.77      2.11 o 
  -5   6   5     3326.57     3329.15     37.05 o 
  -4   6   5       65.86       66.41      3.35 o 
  -3   6   5     3787.99     3741.23     30.59 o 
  -2   6   5      604.93      605.44      7.82 o 
  -1   6   5     2239.87     2231.27     20.54 o 
   0   6   5      293.58      279.56      5.14 o 
   1   6   5     5814.93     5710.79     43.38 o 
   2   6   5      585.22      560.87      7.75 o 
   3   6   5     1421.42     1415.18     15.66 o 
   4   6   5     2733.88     2693.02     23.92 o 
   5   6   5     2177.87     2199.29     19.93 o 
   6   6   5      941.41      981.89     13.86 o 
  -8   7   5       20.80       16.88      3.04 o 
  -7   7   5     1565.74     1531.02     23.58 o 
  -6   7   5        7.80       13.15      2.15 o 
  -5   7   5     4384.26     4349.99     44.16 o 
  -4   7   5      369.32      361.41      7.61 o 
  -3   7   5     3806.95     3737.53     31.03 o 
  -2   7   5      475.67      457.81      8.71 o 
  -1   7   5     1866.96     1871.05     18.28 o 
   0   7   5      707.18      697.97      9.25 o 
   1   7   5     1691.80     1678.06     16.15 o 
   2   7   5     2048.31     2083.38     20.89 o 
   3   7   5      669.91      659.94      9.96 o 
   4   7   5     1218.94     1247.06     16.79 o 
   5   7   5      243.58      252.05      6.15 o 
  -8   8   5      266.80      237.64      8.26 o 
  -7   8   5     4800.96     4679.37     57.22 o 
  -6   8   5       11.67       17.87      3.26 o 
  -5   8   5     4310.37     4280.71     44.03 o 
  -4   8   5     2236.96     2242.90     29.03 o 
  -3   8   5     6564.38     6553.37     59.99 o 
  -2   8   5     2698.77     2705.47     24.91 o 
  -1   8   5     3832.11     3699.60     35.76 o 
   0   8   5     1660.94     1656.58     19.04 o 
   1   8   5     2548.73     2486.57     23.93 o 
   2   8   5     3381.72     3378.74     31.06 o 
   3   8   5      580.56      586.30      9.00 o 
   4   8   5     2041.86     2037.21     20.48 o 
   5   8   5       64.11       60.00      4.10 o 
  -8   9   5      117.85      122.98      8.84 o 
  -7   9   5     1847.46     1799.03     27.61 o 
  -6   9   5      682.11      676.83     21.60 o 
  -5   9   5     3090.12     3103.41     34.21 o 
  -4   9   5     2753.40     2802.83     31.29 o 
  -3   9   5     1198.36     1222.48     16.92 o 
  -2   9   5     5306.18     5312.36     54.04 o 
  -1   9   5       83.40       89.16      3.89 o 
   0   9   5     5355.06     5270.49     54.35 o 
   1   9   5       22.54       25.25      2.79 o 
   2   9   5     5025.27     5058.35     43.95 o 
   3   9   5       98.14       95.32      4.10 o 
   4   9   5     1243.88     1244.02     15.72 o 
  -7  10   5     1349.46     1282.70     22.45 o 
  -6  10   5     1036.26     1042.26     19.24 o 
  -5  10   5     1201.80     1222.26     17.49 o 
  -4  10   5     1650.57     1654.06     33.99 o 
  -3  10   5      448.33      446.34      8.31 o 
  -2  10   5     2005.85     1979.52     24.82 o 
  -1  10   5       49.55       48.21      3.67 o 
   0  10   5     2391.72     2350.33     30.70 o 
   1  10   5       89.76       86.33      5.44 o 
   2  10   5     1834.84     1826.21     20.57 o 
   3  10   5      163.82      154.02      5.14 o 
  -7  11   5      471.59      475.66     12.93 o 
  -6  11   5      943.87      919.60     18.42 o 
  -5  11   5      236.82      243.70      9.96 o 
  -4  11   5     1294.66     1327.90     22.16 o 
  -3  11   5       38.98       42.51      3.66 o 
  -2  11   5     3765.83     3777.98     41.91 o 
  -1  11   5      113.05      119.07      5.45 o 
   0  11   5     2787.22     2826.61     40.96 o 
   1  11   5      200.56      199.51      7.10 o 
   2  11   5     1974.95     1936.03     24.70 o 
   3  11   5      314.81      320.76      7.48 o 
  -6  12   5      705.67      738.44     16.96 o 
  -5  12   5       95.11      103.32      8.25 o 
  -4  12   5      594.47      636.39     14.50 o 
  -3  12   5       28.26       28.77      3.57 o 
  -2  12   5     1458.34     1424.09     20.88 o 
  -1  12   5        6.42       15.06      3.12 o 
   0  12   5     1242.02     1244.22     21.00 o 
   1  12   5      231.75      216.53      7.87 o 
   2  12   5     1381.71     1355.72     19.29 o 
  -5  13   5        3.18        3.30      4.49 o 
  -4  13   5      587.73      576.63     27.59 o 
  -3  13   5      213.22      209.87      9.20 o 
  -2  13   5     2270.32     2296.55     30.00 o 
  -1  13   5      189.96      206.62      7.70 o 
   0  13   5      660.73      651.29     13.80 o 
  -3  14   5       35.96       42.74      5.22 o 
   2 -15   6     1058.67     1135.64     28.81 o 
  -1 -14   6      598.73      588.74     19.70 o 
   0 -14   6      855.74      863.37     23.93 o 
   1 -14   6      291.58      287.01     13.20 o 
   2 -14   6      731.50      737.58     21.36 o 
   3 -14   6     1205.64     1236.54     29.15 o 
   4 -14   6      222.69      247.00     18.21 o 
  -2 -13   6     1058.80     1068.75     14.49 o 
  -1 -13   6      677.15      656.68     11.67 o 
   0 -13   6     1063.18     1091.98     26.61 o 
   1 -13   6      926.31      921.29     23.67 o 
   2 -13   6      348.95      350.90     13.80 o 
   3 -13   6     1362.17     1404.33     42.67 o 
   4 -13   6       27.46       35.72      5.62 o 
   5 -13   6      652.53      744.79     31.27 o 
  -3 -12   6      236.52      249.68      6.69 o 
  -2 -12   6      981.78      941.20     12.94 o 
  -1 -12   6     1049.85     1018.41     13.11 o 
   0 -12   6     1380.25     1405.21     30.29 o 
   1 -12   6     1346.33     1308.59     49.78 o 
   2 -12   6      347.17      336.58     12.77 o 
   3 -12   6     2101.42     2063.33     43.68 o 
   4 -12   6        2.99        3.62      3.71 o 
   5 -12   6     1536.40     1533.91     47.27 o 
   6 -12   6       94.11       91.70      5.96 o 
  -4 -11   6      833.50      842.96     13.79 o 
  -3 -11   6      710.02      696.91     10.84 o 
  -2 -11   6      721.28      716.92     10.54 o 
  -1 -11   6     2570.75     2535.89     24.19 o 
   0 -11   6      397.22      408.64      9.52 o 
   1 -11   6     1906.50     1957.04     38.74 o 
   2 -11   6        0.18        1.15      2.90 o 
   3 -11   6     3744.15     3798.03     69.12 o 
   4 -11   6        2.57        7.92      2.97 o 
   5 -11   6     1493.36     1572.73     33.87 o 
   6 -11   6      350.02      329.14      9.85 o 
   7 -11   6      974.51     1000.82     20.37 o 
  -5 -10   6     1443.75     1465.30     19.61 o 
  -4 -10   6      914.15      895.61     13.79 o 
  -3 -10   6     2173.25     2161.40     22.03 o 
  -2 -10   6     1600.83     1521.83     16.63 o 
  -1 -10   6     3869.99     3917.61     33.69 o 
   0 -10   6      248.52      254.57      6.00 o 
   1 -10   6     7881.87     8044.87    141.49 o 
   2 -10   6      442.28      457.28     13.73 o 
   3 -10   6     2916.16     2920.23     40.21 o 
   4 -10   6      363.56      334.35     11.80 o 
   5 -10   6     4125.64     4062.36     75.16 o 
   6 -10   6      821.46      803.37     15.41 o 
   7 -10   6      945.67      978.18     40.40 o 
  -5  -9   6     2466.09     2428.58     27.96 o 
  -4  -9   6        4.20        9.36      2.20 o 
  -3  -9   6     4421.21     4372.29     47.31 o 
  -2  -9   6        6.35       10.36      2.71 o 
  -1  -9   6     8069.24     7959.00     63.72 o 
   0  -9   6      926.13      924.82     11.73 o 
   1  -9   6     3441.18     3424.86     81.20 o 
   2  -9   6      242.82      242.46      7.52 o 
   3  -9   6     3563.93     3630.72     47.31 o 
   4  -9   6     1037.02     1063.64     18.76 o 
   5  -9   6     2177.86     2188.65     41.55 o 
   6  -9   6     1469.61     1526.66     37.18 o 
   7  -9   6      314.59      281.76     20.60 o 
  -6  -8   6      135.43      152.98      6.68 o 
  -5  -8   6     1879.78     1822.10     22.22 o 
  -4  -8   6       12.69       13.64      3.86 o 
  -3  -8   6     4085.09     3985.38     42.57 o 
  -2  -8   6      308.74      309.02      6.26 o 
  -1  -8   6     3893.02     3928.92     40.56 o 
   0  -8   6      600.22      609.00      9.59 o 
   1  -8   6     2632.65     2678.78     29.50 o 
   2  -8   6      988.24      999.92     17.08 o 
   3  -8   6     1603.03     1577.83     32.16 o 
   4  -8   6     1703.12     1636.72     24.92 o 
   5  -8   6      921.47      947.32     27.35 o 
   6  -8   6     1856.42     1860.52    109.55 o 
   7  -8   6      163.97      152.10     15.39 o 
  -7  -7   6     1558.23     1578.00     24.04 o 
  -6  -7   6       44.84       44.90      4.23 o 
  -5  -7   6     3019.07     2965.78     31.23 o 
  -4  -7   6      570.65      563.14      9.64 o 
  -3  -7   6     4739.71     4664.97     43.30 o 
  -2  -7   6      932.60      892.63     13.88 o 
  -1  -7   6     4073.03     4001.91     40.53 o 
   0  -7   6      920.52      956.61     10.24 o 
   1  -7   6     1466.82     1438.25     19.71 o 
   2  -7   6     2263.35     2311.37     38.64 o 
   3  -7   6      706.58      675.99     19.62 o 
   4  -7   6     2203.34     2106.49     36.73 o 
   5  -7   6      469.77      475.27      9.24 o 
   6  -7   6     2847.97     2901.84     80.00 o 
   7  -7   6        1.19        0.37      5.27 o 
   8  -7   6     1850.18     1714.45     58.98 o 
  -7  -6   6     1370.38     1401.57     25.11 o 
  -6  -6   6       34.00       35.36      3.71 o 
  -5  -6   6     1191.28     1143.55     15.25 o 
  -4  -6   6     1169.59     1118.05     14.35 o 
  -3  -6   6     3042.46     3018.58     33.76 o 
  -2  -6   6      741.07      701.25      9.59 o 
  -1  -6   6     2350.47     2333.80     22.83 o 
   0  -6   6     2246.18     2241.06     21.02 o 
   1  -6   6     1419.50     1403.14     16.69 o 
   2  -6   6     5345.93     5408.42     64.75 o 
   3  -6   6      150.42      145.92      5.19 o 
   4  -6   6     2942.39     2849.90     62.24 o 
   5  -6   6        5.99        5.26      2.31 o 
   6  -6   6     2191.14     2100.81     40.46 o 
   7  -6   6       20.41       12.63      7.11 o 
   8  -6   6     1769.26     1798.19     60.26 o 
  -7  -5   6     1390.42     1409.26     21.37 o 
  -6  -5   6      451.52      488.40     10.59 o 
  -5  -5   6     2717.75     2793.12     32.38 o 
  -4  -5   6     2623.90     2559.67     25.95 o 
  -3  -5   6     2144.86     2185.92     22.16 o 
  -2  -5   6     1433.97     1391.28     13.87 o 
  -1  -5   6     1125.34     1154.39     15.20 o 
   0  -5   6     4774.22     4878.02     42.70 o 
   1  -5   6     1137.44     1177.25     14.20 o 
   2  -5   6    14455.55    14792.05    138.85 o 
   3  -5   6      240.14      265.28      7.94 o 
   4  -5   6     2283.59     2189.96     31.15 o 
   5  -5   6      148.73      150.27      5.77 o 
   6  -5   6     6101.54     5863.31    139.59 o 
   7  -5   6        3.32        6.74      5.95 o 
   8  -5   6      815.09      823.45     36.72 o 
  -8  -4   6      249.99      241.90      8.40 o 
  -7  -4   6     1473.12     1439.29     21.26 o 
  -6  -4   6      817.46      823.31     14.07 o 
  -5  -4   6     2425.51     2409.34     28.84 o 
  -4  -4   6     3564.94     3344.48    112.22 o 
  -3  -4   6     2192.15     2315.34     21.12 o 
  -2  -4   6     1565.65     1537.73     14.72 o 
  -1  -4   6     5000.69     5360.69     46.64 o 
   0  -4   6     7488.20     7900.33     66.77 o 
   1  -4   6      393.42      432.80      6.66 o 
   2  -4   6     7628.20     7910.37     92.97 o 
   3  -4   6        3.70        8.01      1.36 o 
   4  -4   6     4274.31     4225.18    105.71 o 
   5  -4   6        9.05       15.19      2.55 o 
   6  -4   6     2419.50     2364.34     67.01 o 
   7  -4   6      135.08      129.29     13.55 o 
   8  -4   6      811.22      827.31     36.35 o 
  -8  -3   6      512.10      487.79     11.50 o 
  -7  -3   6      997.03     1043.25     16.91 o 
  -6  -3   6     5375.80     5421.40     56.46 o 
  -5  -3   6     2554.56     2581.17     29.59 o 
  -4  -3   6     4998.62     4884.64     43.82 o 
  -3  -3   6       10.28       13.87      1.64 o 
  -2  -3   6    15488.32    16038.58    132.89 o 
  -1  -3   6      374.53      424.88      5.40 o 
   0  -3   6    16289.39    16970.22    158.16 o 
   1  -3   6       46.41       44.68      1.97 o 
   2  -3   6    14789.39    15367.95    143.79 o 
   3  -3   6      670.89      651.25     17.01 o 
   4  -3   6     5385.99     5411.07    126.17 o 
   5  -3   6     1186.46     1208.89     29.97 o 
   6  -3   6     2427.51     2374.64     67.01 o 
   7  -3   6      631.20      587.85     28.02 o 
   8  -3   6      369.54      396.76     24.34 o 
  -8  -2   6     1925.35     1860.31     25.85 o 
  -7  -2   6      885.12      881.64     14.98 o 
  -6  -2   6     2120.68     2110.91     26.05 o 
  -5  -2   6      948.42      956.28     14.06 o 
  -4  -2   6     4994.30     5008.74     44.48 o 
  -3  -2   6        0.36        0.17      0.76 o 
  -2  -2   6     6821.74     6701.76     52.72 o 
  -1  -2   6     3859.87     4245.28     33.99 o 
   0  -2   6     5997.45     5722.66     55.56 o 
   1  -2   6     1767.14     1728.77     25.95 o 
   2  -2   6     3985.89     3965.04     34.39 o 
   3  -2   6     2272.07     2368.15     25.52 o 
   4  -2   6     2712.90     2768.80     36.10 o 
   5  -2   6     1137.96     1161.31     28.97 o 
   6  -2   6      569.54      544.69     25.20 o 
   7  -2   6     1142.29     1122.31     41.50 o 
   8  -2   6      136.14      126.66     14.65 o 
  -8  -1   6     2385.02     2419.43     31.01 o 
  -7  -1   6      211.41      193.83      8.63 o 
  -6  -1   6     3025.54     3001.77     34.00 o 
  -5  -1   6        4.72       11.90      5.16 o 
  -4  -1   6     4464.56     4448.86     43.77 o 
  -3  -1   6      488.98      538.53      8.40 o 
  -2  -1   6    12168.27    12084.17    133.79 o 
  -1  -1   6     7193.43     7624.21     78.89 o 
   0  -1   6     3672.42     3541.78     34.82 o 
   1  -1   6     1787.84     1618.42     21.05 o 
   2  -1   6     4835.16     4980.93     64.78 o 
   3  -1   6     3014.57     3120.09     26.36 o 
   4  -1   6     2714.23     2852.05     27.68 o 
   5  -1   6     2850.60     2934.58     33.42 o 
   6  -1   6       66.56       68.66      9.56 o 
   7  -1   6     1543.06     1477.20     49.78 o 
   8  -1   6       55.96       63.45     11.59 o 
  -8   0   6     1703.12     1763.68     24.48 o 
  -7   0   6       49.43       39.72      3.82 o 
  -6   0   6     1802.65     1756.01     25.16 o 
  -5   0   6      138.78      136.81      5.12 o 
  -4   0   6     3479.27     3456.75     34.76 o 
  -3   0   6     2147.73     2224.75     25.06 o 
  -2   0   6    10230.65    10434.87     78.84 o 
  -1   0   6    14280.06    15081.50    124.30 o 
   0   0   6     5323.27     5474.81     52.25 o 
   1   0   6     3271.61     3239.97     29.14 o 
   2   0   6     4319.40     4435.32     41.49 o 
   3   0   6     6569.94     6675.80     45.41 o 
   4   0   6      732.68      709.41      8.07 o 
   5   0   6     3096.09     3242.08     36.62 o 
   6   0   6        0.92        1.59      4.23 o 
   7   0   6     2748.91     2716.66     76.75 o 
  -9   1   6        4.35        2.53      3.04 o 
  -8   1   6     1312.75     1306.69     22.24 o 
  -7   1   6       74.87       78.81      4.80 o 
  -6   1   6     1878.74     1842.70     25.96 o 
  -5   1   6      944.57      910.27     14.90 o 
  -4   1   6     2867.98     3014.91     30.75 o 
  -3   1   6     2588.00     2622.31     23.72 o 
  -2   1   6     6168.73     6350.11     54.03 o 
  -1   1   6     5586.89     5902.91     57.51 o 
   0   1   6    13771.64    14219.32    107.38 o 
   1   1   6     6000.67     5788.60     45.55 o 
   2   1   6     2133.18     2246.27     22.15 o 
   3   1   6     8264.64     8439.85     57.03 o 
   4   1   6     1327.74     1351.44     12.13 o 
   5   1   6     3354.55     3358.95     33.20 o 
   6   1   6       57.51       55.65      5.57 o 
   7   1   6     1699.59     1744.61     55.60 o 
  -9   2   6       66.89       66.34      7.22 o 
  -8   2   6      775.79      814.03     17.78 o 
  -7   2   6      348.81      361.48      9.95 o 
  -6   2   6     1982.46     1949.05     28.66 o 
  -5   2   6     4571.15     4657.64     53.83 o 
  -4   2   6     2381.43     2512.95     23.29 o 
  -3   2   6     3338.20     3301.99     27.36 o 
  -2   2   6     1502.04     1461.29     13.60 o 
  -1   2   6    13753.05    14218.50    107.42 o 
   0   2   6     2606.11     2705.01     22.93 o 
   1   2   6     6369.65     6257.16     49.43 o 
   2   2   6      184.32      193.26      3.31 o 
   3   2   6     6531.32     6551.01     49.57 o 
   4   2   6        6.11       10.30      2.13 o 
   5   2   6     2879.65     2963.70     27.05 o 
   6   2   6      545.09      536.10     16.10 o 
   7   2   6     1710.60     1810.02     56.95 o 
  -9   3   6      232.87      229.48     11.64 o 
  -8   3   6     1488.41     1504.93     24.15 o 
  -7   3   6      602.00      600.89     12.70 o 
  -6   3   6     1779.34     1840.38     33.19 o 
  -5   3   6     2355.41     2276.21     25.05 o 
  -4   3   6      596.87      571.13      8.43 o 
  -3   3   6     4960.63     4890.43     43.24 o 
  -2   3   6     3687.92     3741.60     45.47 o 
  -1   3   6     1391.83     1252.53     12.29 o 
   0   3   6     1995.86     1987.15     17.95 o 
   1   3   6     4997.71     4874.60     39.69 o 
   2   3   6       53.83       50.80      3.32 o 
   3   3   6     2521.47     2503.23     19.94 o 
   4   3   6       71.31       76.48      2.97 o 
   5   3   6     1753.91     1784.29     17.33 o 
   6   3   6      638.57      664.94     15.10 o 
  -9   4   6      503.48      476.17     16.60 o 
  -8   4   6     1334.61     1375.17     29.39 o 
  -7   4   6     1572.34     1527.40     23.44 o 
  -6   4   6     1133.73     1159.43     15.52 o 
  -5   4   6     5497.37     5534.13     53.90 o 
  -4   4   6       18.82       23.27      2.01 o 
  -3   4   6     4788.90     4789.03     35.66 o 
  -2   4   6        7.70        9.56      1.44 o 
  -1   4   6     3834.92     3811.74     31.73 o 
   0   4   6     1647.56     1657.15     15.89 o 
   1   4   6     4614.71     4544.67     37.74 o 
   2   4   6     1389.38     1418.22     13.68 o 
   3   4   6     1607.76     1607.06     14.45 o 
   4   4   6      512.40      499.88      7.48 o 
   5   4   6     1692.18     1733.00     17.41 o 
   6   4   6     1552.56     1621.60     22.56 o 
  -9   5   6      983.28      926.99     54.53 o 
  -8   5   6      755.35      754.54     20.21 o 
  -7   5   6     3009.00     2961.03     32.55 o 
  -6   5   6       46.35       49.36      4.11 o 
  -5   5   6     4104.85     4021.43     40.87 o 
  -4   5   6        4.72       10.27      1.61 o 
  -3   5   6     3064.04     2888.15     23.10 o 
  -2   5   6       37.59       42.24      1.88 o 
  -1   5   6     1991.93     1888.09     17.81 o 
   0   5   6     2490.33     2466.40     22.38 o 
   1   5   6     1809.33     1812.54     17.80 o 
   2   5   6     1461.72     1500.35     14.68 o 
   3   5   6     1020.26     1020.03     11.57 o 
   4   5   6     1832.16     1817.43     19.07 o 
   5   5   6      642.29      690.38     10.61 o 
   6   5   6     1511.60     1593.37     20.28 o 
  -8   6   6      134.55      126.60      8.33 o 
  -7   6   6     3105.48     3041.01     33.56 o 
  -6   6   6       29.92       36.00      5.02 o 
  -5   6   6     4076.17     4029.32     41.37 o 
  -4   6   6      271.58      273.00      6.22 o 
  -3   6   6     6011.34     6070.44     45.00 o 
  -2   6   6     1161.44     1157.43     12.64 o 
  -1   6   6     2641.84     2682.98     24.24 o 
   0   6   6     2370.77     2367.66     22.11 o 
   1   6   6     3928.59     3949.92     34.28 o 
   2   6   6     1453.93     1468.71     14.90 o 
   3   6   6      703.90      698.37     10.06 o 
   4   6   6     2626.51     2703.81     26.23 o 
   5   6   6     1241.69     1270.18     15.98 o 
  -8   7   6        2.38        1.91      2.51 o 
  -7   7   6     1923.55     1918.93     28.16 o 
  -6   7   6       16.49       18.09      2.48 o 
  -5   7   6     4379.93     4292.12     44.03 o 
  -4   7   6      339.11      340.00      7.28 o 
  -3   7   6     3488.16     3476.00     29.46 o 
  -2   7   6     2018.06     2023.97     19.61 o 
  -1   7   6     2632.79     2613.12     24.22 o 
   0   7   6     4899.12     4793.77     40.64 o 
   1   7   6     3707.88     3615.35     32.35 o 
   2   7   6     2992.37     2948.38     27.57 o 
   3   7   6      460.12      464.33      8.34 o 
   4   7   6     3205.85     3173.96     32.90 o 
   5   7   6      201.00      215.14      6.46 o 
  -8   8   6      178.43      184.08      7.49 o 
  -7   8   6     3117.94     3000.53     40.24 o 
  -6   8   6       21.44       19.00      2.72 o 
  -5   8   6     2519.96     2470.71     28.38 o 
  -4   8   6     2029.91     2088.84     24.66 o 
  -3   8   6     3961.13     4026.13     42.11 o 
  -2   8   6     3822.18     3801.01     33.41 o 
  -1   8   6      709.61      711.03      9.81 o 
   0   8   6     3024.66     3045.14     28.26 o 
   1   8   6      413.74      405.21      8.12 o 
   2   8   6     5392.12     5447.69     46.39 o 
   3   8   6       21.56       23.88      3.04 o 
   4   8   6     2842.60     2926.90     33.63 o 
  -8   9   6      177.04      181.83     10.06 o 
  -7   9   6      725.63      727.76     15.57 o 
  -6   9   6      157.95      154.09      6.83 o 
  -5   9   6     1475.08     1482.09     19.83 o 
  -4   9   6      901.01      933.02     16.77 o 
  -3   9   6      828.30      805.48     29.86 o 
  -2   9   6     1851.89     1793.77     18.85 o 
  -1   9   6      186.21      182.96      4.94 o 
   0   9   6     1743.05     1731.24     20.32 o 
   1   9   6       35.96       28.05      2.91 o 
   2   9   6     1844.70     1829.90     20.30 o 
   3   9   6      107.29      104.32      6.56 o 
   4   9   6      739.71      756.37     12.41 o 
  -7  10   6      719.18      760.13     16.48 o 
  -6  10   6      704.70      719.25     15.59 o 
  -5  10   6      386.01      389.24      9.03 o 
  -4  10   6      833.31      855.61     16.41 o 
  -3  10   6       83.03       81.64      4.99 o 
  -2  10   6     1901.51     1919.35     21.92 o 
  -1  10   6       20.72       19.95      2.61 o 
   0  10   6     2044.00     2063.21     23.70 o 
   1  10   6      115.72      119.31      5.07 o 
   2  10   6     1849.79     1853.12     21.06 o 
   3  10   6      147.81      145.03      5.63 o 
  -7  11   6      223.70      238.54     14.16 o 
  -6  11   6     1333.44     1373.37     23.98 o 
  -5  11   6       51.58       56.61      4.92 o 
  -4  11   6      638.36      682.74     25.17 o 
  -3  11   6       37.08       38.39      3.28 o 
  -2  11   6     1675.70     1660.85     20.31 o 
  -1  11   6       31.76       25.86      2.96 o 
   0  11   6     1139.48     1168.03     16.57 o 
   1  11   6      308.03      302.15      7.97 o 
   2  11   6      941.82      985.23     19.14 o 
  -6  12   6     1537.40     1548.53     26.78 o 
  -5  12   6       40.85       42.77      7.30 o 
  -4  12   6      810.35      865.36     17.70 o 
  -3  12   6       84.00       81.91      5.73 o 
  -2  12   6     1255.94     1274.59     17.53 o 
  -1  12   6      211.72      205.34      6.58 o 
   0  12   6     1273.39     1282.74     18.16 o 
   1  12   6      438.79      441.19     10.14 o 
  -4  13   6      874.91      904.55     18.89 o 
  -3  13   6      498.32      506.10     13.61 o 
  -2  13   6     2593.12     2671.56     30.17 o 
  -1  13   6      229.81      217.29      7.20 o 
  -1 -14   7      962.13     1066.76     39.66 o 
   0 -14   7      931.23      980.41     36.42 o 
   1 -14   7      471.29      482.97     17.17 o 
   2 -14   7     1087.28     1156.57     28.13 o 
   3 -14   7     1397.73     1435.45     32.15 o 
   4 -14   7      396.44      369.73     22.07 o 
  -2 -13   7      830.26      858.73     15.96 o 
  -1 -13   7      669.14      653.38     20.07 o 
   0 -13   7     1117.72     1194.04     28.24 o 
   1 -13   7     1163.68     1238.09     43.50 o 
   2 -13   7      638.39      662.31     21.09 o 
   3 -13   7     1359.64     1408.99     63.42 o 
   4 -13   7       55.06       49.98      6.32 o 
  -3 -12   7      725.41      778.49     13.15 o 
  -2 -12   7      832.69      858.85     13.46 o 
  -1 -12   7     1556.22     1525.14     25.01 o 
   0 -12   7      934.22      946.59     23.55 o 
   1 -12   7     1393.18     1378.12     58.33 o 
   2 -12   7      289.32      276.34     11.79 o 
   3 -12   7     2509.38     2611.57     46.37 o 
   4 -12   7        1.59        0.00      3.65 o 
   6 -12   7      139.53      133.95      8.14 o 
  -4 -11   7      640.15      609.33     11.43 o 
  -3 -11   7     2443.55     2405.17     30.71 o 
  -2 -11   7      548.66      525.98      9.71 o 
  -1 -11   7     3739.04     3691.07     47.51 o 
   0 -11   7      195.94      203.58      9.90 o 
   1 -11   7     3861.33     3891.56     62.56 o 
   2 -11   7       30.45       26.84      4.76 o 
   3 -11   7     3234.11     3284.77     60.42 o 
   4 -11   7      154.39      155.76      8.68 o 
   5 -11   7     1784.05     1901.61     57.75 o 
   6 -11   7      680.94      616.58     15.98 o 
  -5 -10   7     1915.28     1939.72     23.81 o 
  -4 -10   7       45.86       47.20      3.65 o 
  -3 -10   7     2619.34     2609.86     38.38 o 
  -2 -10   7       59.53       63.14      3.56 o 
  -1 -10   7     4298.44     4222.76     44.77 o 
   0 -10   7      276.22      295.11      8.43 o 
   1 -10   7     5553.03     5569.60     83.32 o 
   2 -10   7      212.87      222.94      9.47 o 
   3 -10   7     2006.52     2056.04     39.23 o 
   4 -10   7     1028.19     1024.80     19.02 o 
   5 -10   7     3729.46     3546.73     91.96 o 
   6 -10   7     1197.96     1200.46     27.56 o 
   7 -10   7      703.82      670.49     32.98 o 
  -5  -9   7     1929.18     1985.32     24.29 o 
  -4  -9   7        0.84        3.85      2.31 o 
  -3  -9   7     2738.00     2653.59     27.55 o 
  -2  -9   7      214.54      207.56      5.48 o 
  -1  -9   7     2459.77     2473.59     24.96 o 
   0  -9   7     1657.21     1723.67     24.54 o 
   1  -9   7     1829.94     1858.87     33.47 o 
   2  -9   7      266.70      258.82      9.84 o 
   3  -9   7      944.10      889.13     38.08 o 
   4  -9   7     1474.35     1288.62     69.10 o 
   5  -9   7     1975.66     1895.60     56.83 o 
   6  -9   7     1279.60     1301.91     50.15 o 
   7  -9   7      297.71      294.26     21.03 o 
  -6  -8   7       17.48       25.64      3.65 o 
  -5  -8   7     2534.20     2464.73     27.69 o 
  -4  -8   7        6.77        6.67      2.03 o 
  -3  -8   7     2718.92     2703.61     30.96 o 
  -2  -8   7      174.47      171.25      7.78 o 
  -1  -8   7     4733.72     4797.92     42.81 o 
   0  -8   7      448.53      463.76      9.76 o 
   1  -8   7     3943.72     3967.14     62.02 o 
   2  -8   7     1155.19     1177.26     39.05 o 
   3  -8   7     1665.24     1612.91     24.54 o 
   4  -8   7     2037.06     1973.13     29.01 o 
   5  -8   7     1748.35     1714.95     29.19 o 
   6  -8   7     1682.91     1626.05     53.03 o 
   7  -8   7      134.53      124.82     14.16 o 
  -6  -7   7       26.67       27.76      3.52 o 
  -5  -7   7     2590.22     2610.20     28.39 o 
  -4  -7   7      193.02      180.69      5.39 o 
  -3  -7   7     1256.42     1276.70     15.68 o 
  -2  -7   7      570.67      593.96      9.96 o 
  -1  -7   7     1455.00     1482.25     18.01 o 
   0  -7   7     2217.60     2277.98     25.05 o 
   1  -7   7      877.44      893.27     12.43 o 
   2  -7   7     3441.51     3358.52     43.28 o 
   3  -7   7      461.31      440.56     10.04 o 
   4  -7   7     3474.48     3349.46     43.88 o 
   5  -7   7      463.67      456.35     11.46 o 
   6  -7   7     1634.08     1545.37     50.88 o 
   7  -7   7        6.89        2.39      5.46 o 
  -7  -6   7     1518.63     1516.99     22.96 o 
  -6  -6   7       16.28       14.12      2.88 o 
  -5  -6   7     1870.77     1876.08     21.66 o 
  -4  -6   7      753.69      732.58     10.96 o 
  -3  -6   7     1617.03     1627.98     18.18 o 
  -2  -6   7     2148.79     2059.24     21.14 o 
  -1  -6   7      478.69      475.03      8.05 o 
   0  -6   7     2482.30     2448.50     23.64 o 
   1  -6   7      984.23      985.67     12.96 o 
   2  -6   7     8706.78     8852.61    102.54 o 
   3  -6   7        5.27        6.08      3.72 o 
   4  -6   7     4075.35     4056.59    124.66 o 
   5  -6   7       21.04       24.73      5.09 o 
   6  -6   7     1286.12     1312.23     45.43 o 
   7  -6   7      111.56       85.70     12.20 o 
  -7  -5   7     1280.47     1311.17     20.51 o 
  -6  -5   7      133.69      140.72      5.80 o 
  -5  -5   7     2934.25     2869.78     33.21 o 
  -4  -5   7     2806.00     2789.76     27.94 o 
  -3  -5   7      579.06      607.77      8.92 o 
  -2  -5   7     8974.10     9209.81     78.21 o 
  -1  -5   7      481.37      550.31      7.69 o 
   0  -5   7     6188.79     6403.82     55.23 o 
   1  -5   7      669.20      705.03      9.91 o 
   2  -5   7    13674.26    13736.27    155.07 o 
   3  -5   7       23.44       28.00      3.33 o 
   4  -5   7     2909.61     2830.64     46.92 o 
   5  -5   7      166.56      169.10      7.98 o 
   6  -5   7     3913.88     3590.56     93.92 o 
   7  -5   7       34.21       31.63      8.77 o 
  -7  -4   7     1157.01     1156.18     18.53 o 
  -6  -4   7      889.50      906.38     15.06 o 
  -5  -4   7      399.66      410.82      7.74 o 
  -4  -4   7     4525.74     4612.14     42.23 o 
  -3  -4   7       55.10       67.22      3.53 o 
  -2  -4   7     8485.16     8912.75     76.10 o 
  -1  -4   7      195.61      232.72      5.27 o 
   0  -4   7    10451.39    10856.09     90.93 o 
   1  -4   7     1584.57     1679.25     18.92 o 
   2  -4   7    14260.66    14763.36    182.46 o 
   3  -4   7      272.30      281.96     10.06 o 
   4  -4   7     3441.29     3297.20     53.09 o 
   5  -4   7     1145.70     1113.60     23.59 o 
   6  -4   7     2007.91     1856.00     57.20 o 
   7  -4   7      500.28      476.28     25.87 o 
  -8  -3   7      565.25      550.12     15.34 o 
  -7  -3   7      707.72      720.71     13.56 o 
  -6  -3   7     4277.18     4344.12     46.95 o 
  -5  -3   7     1192.45     1188.89     18.15 o 
  -4  -3   7     2830.69     2890.91     31.51 o 
  -3  -3   7        5.83       11.70      2.73 o 
  -2  -3   7    15167.53    15546.49    118.78 o 
  -1  -3   7       98.33       91.65      2.43 o 
   0  -3   7     5185.81     5079.47     44.04 o 
   1  -3   7       61.48       57.65      2.22 o 
   2  -3   7     6252.81     6401.60     62.37 o 
   3  -3   7      328.48      321.79     10.61 o 
   4  -3   7     2788.73     2835.93     46.98 o 
   5  -3   7     1146.88     1126.20     23.93 o 
   6  -3   7     1989.79     1805.67     56.16 o 
   7  -3   7     1010.49      934.41     38.25 o 
  -8  -2   7     1405.49     1414.51     21.66 o 
  -7  -2   7      393.44      387.18      9.46 o 
  -6  -2   7     2217.18     2201.31     27.06 o 
  -5  -2   7        1.08        7.25      1.96 o 
  -4  -2   7     3863.91     3864.76     35.58 o 
  -3  -2   7        3.00        9.19      1.40 o 
  -2  -2   7     9645.80    10012.04     77.55 o 
  -1  -2   7        3.55        5.41      1.22 o 
   0  -2   7     9129.26     9195.10     83.70 o 
   1  -2   7     1566.80     1564.69     20.99 o 
   2  -2   7     5067.64     5225.49     50.04 o 
   3  -2   7      443.29      441.26      8.96 o 
   4  -2   7     2488.78     2447.26     41.67 o 
   5  -2   7     2055.86     2093.22     37.78 o 
   6  -2   7      604.66      574.30     27.04 o 
   7  -2   7     1472.21     1403.88     49.41 o 
  -8  -1   7     1647.42     1650.71     23.77 o 
  -7  -1   7      232.21      221.34      6.99 o 
  -6  -1   7     2602.32     2605.57     30.51 o 
  -5  -1   7       56.78       58.41      3.30 o 
  -4  -1   7     3504.33     3440.18     31.89 o 
  -3  -1   7       38.08       48.46      3.25 o 
  -2  -1   7     6627.57     6618.35     52.29 o 
  -1  -1   7     1721.34     1625.08     14.58 o 
   0  -1   7     2698.20     2603.38     26.89 o 
   1  -1   7     2870.73     2843.60     28.95 o 
   2  -1   7     4012.83     3951.85     35.33 o 
   3  -1   7     2369.62     2324.44     39.88 o 
   4  -1   7     1242.06     1237.06     25.01 o 
   5  -1   7     4506.07     4513.53     70.66 o 
   6  -1   7       31.22       18.45      6.93 o 
   7  -1   7     1896.73     1962.00     61.80 o 
  -8   0   7     1522.29     1563.21     22.75 o 
  -7   0   7       85.37       82.78      6.68 o 
  -6   0   7     1376.23     1337.11     20.89 o 
  -5   0   7      249.66      250.13      7.06 o 
  -4   0   7     4912.53     4961.97     44.67 o 
  -3   0   7      845.54      813.39     10.43 o 
  -2   0   7     4314.18     4258.01     34.27 o 
  -1   0   7     6417.82     6227.59     48.29 o 
   0   0   7     2554.21     2532.62     26.41 o 
   1   0   7     6046.03     5977.13     51.52 o 
   2   0   7     1097.44     1126.40     11.25 o 
   3   0   7     7257.79     7149.51     70.15 o 
   4   0   7       26.51       40.45      5.95 o 
   5   0   7     4478.46     4539.84     67.88 o 
   6   0   7       71.39       66.62      6.06 o 
   7   0   7     2333.72     2344.48     70.01 o 
  -8   1   7     1294.91     1331.24     22.86 o 
  -7   1   7      292.07      283.93     12.39 o 
  -6   1   7     1347.28     1329.27     20.73 o 
  -5   1   7     1539.13     1532.20     21.96 o 
  -4   1   7     1853.38     1812.55     20.52 o 
  -3   1   7     2937.14     2970.71     25.20 o 
  -2   1   7      314.60      281.27      6.31 o 
  -1   1   7     6165.42     6163.00     53.13 o 
   0   1   7      163.84      162.18      8.86 o 
   1   1   7     5582.11     5538.11     44.18 o 
   2   1   7       51.64       59.74      2.67 o 
   3   1   7     5027.78     4974.29     40.55 o 
   4   1   7       86.50       82.03      4.11 o 
   5   1   7     3519.38     3515.91     46.66 o 
   6   1   7      538.69      532.06     19.95 o 
   7   1   7     1323.00     1452.86     50.33 o 
  -8   2   7     1347.96     1308.86     26.92 o 
  -7   2   7      800.68      828.91     15.87 o 
  -6   2   7     1484.95     1484.70     22.34 o 
  -5   2   7     3503.26     3451.87     41.89 o 
  -4   2   7     2063.77     2217.94     20.07 o 
  -3   2   7     1162.09     1138.61     11.63 o 
  -2   2   7      153.79      184.00      7.33 o 
  -1   2   7    15996.26    15940.53    120.42 o 
   0   2   7     1309.82     1290.81     12.65 o 
   1   2   7     2342.91     2261.79     20.24 o 
   2   2   7      583.58      654.64      9.28 o 
   3   2   7     4731.09     4837.91     40.04 o 
   4   2   7      136.61      126.81      4.32 o 
   5   2   7     2165.83     2234.43     28.01 o 
   6   2   7      358.99      383.92     11.37 o 
   7   2   7     1272.10     1276.55     46.35 o 
  -8   3   7     2376.68     2343.94     33.56 o 
  -7   3   7     1174.14     1144.40     19.48 o 
  -6   3   7     2334.11     2288.59     30.90 o 
  -5   3   7     4113.37     4115.37     41.65 o 
  -4   3   7      288.83      287.34      5.69 o 
  -3   3   7     3960.98     3995.03     32.97 o 
  -2   3   7      448.03      450.57      5.71 o 
  -1   3   7     2171.68     2248.31     20.15 o 
   0   3   7      227.23      231.88      4.32 o 
   1   3   7     4626.91     4737.24     39.00 o 
   2   3   7      887.19      880.99     14.16 o 
   3   3   7     2972.37     3000.62     29.86 o 
   4   3   7      189.06      192.70      5.44 o 
   5   3   7     2084.90     2101.61     24.08 o 
   6   3   7      678.68      688.61     15.96 o 
  -8   4   7     1330.48     1286.79     23.93 o 
  -7   4   7     1973.96     1913.86     27.93 o 
  -6   4   7     1748.85     1754.09     21.34 o 
  -5   4   7     6393.64     6340.07     61.33 o 
  -4   4   7       11.49       21.72      2.07 o 
  -3   4   7     3662.52     3592.25     28.01 o 
  -2   4   7       79.71       83.10      2.68 o 
  -1   4   7     4950.44     4875.77     39.96 o 
   0   4   7        6.10       10.71      1.39 o 
   1   4   7     2492.14     2443.05     22.48 o 
   2   4   7     1311.33     1295.82     14.27 o 
   3   4   7     1386.37     1381.87     15.41 o 
   4   4   7      479.46      483.42      8.27 o 
   5   4   7     1298.79     1328.34     16.00 o 
   6   4   7     1140.38     1283.77     28.26 o 
  -8   5   7      532.97      519.95     16.51 o 
  -7   5   7     2131.69     2165.16     25.87 o 
  -6   5   7      456.86      445.86      8.78 o 
  -5   5   7     4283.06     4280.78     43.61 o 
  -4   5   7        3.59        5.38      1.82 o 
  -3   5   7     4728.37     4730.52     35.99 o 
  -2   5   7      155.60      167.68      3.89 o 
  -1   5   7     3320.19     3263.06     28.44 o 
   0   5   7      777.49      765.96      9.58 o 
   1   5   7     3505.78     3549.75     31.18 o 
   2   5   7     2128.36     2070.25     20.60 o 
   3   5   7     1678.96     1693.82     19.94 o 
   4   5   7     1609.89     1646.19     19.86 o 
   5   5   7      579.39      606.84     10.14 o 
  -8   6   7       54.22       51.69      6.37 o 
  -7   6   7     1585.25     1548.77     20.44 o 
  -6   6   7      185.47      184.56      5.71 o 
  -5   6   7     3206.90     3223.62     34.62 o 
  -4   6   7        4.67        5.04      3.69 o 
  -3   6   7     6123.00     6052.53     45.23 o 
  -2   6   7      835.57      830.85     10.21 o 
  -1   6   7     1621.84     1605.40     16.43 o 
   0   6   7     2424.12     2421.40     22.88 o 
   1   6   7     1779.68     1767.51     18.26 o 
   2   6   7     3300.47     3279.02     30.12 o 
   3   6   7      602.85      608.15     10.56 o 
   4   6   7     2490.05     2573.03     28.10 o 
   5   6   7      362.27      389.09      8.39 o 
  -8   7   7      105.87       94.45      5.66 o 
  -7   7   7     1821.18     1838.12     23.44 o 
  -6   7   7      137.72      152.29      5.40 o 
  -5   7   7     2064.69     2032.98     24.36 o 
  -4   7   7      285.84      273.27      6.70 o 
  -3   7   7     3006.75     3016.80     30.32 o 
  -2   7   7     3168.38     3180.06     28.65 o 
  -1   7   7      516.26      546.17      8.22 o 
   0   7   7     5812.14     5873.24     48.99 o 
   1   7   7      493.60      493.23      8.16 o 
   2   7   7     3228.71     3252.30     32.88 o 
   3   7   7       76.22       83.37      4.36 o 
   4   7   7     4040.57     4152.76     37.87 o 
  -8   8   7      284.94      272.28     10.18 o 
  -7   8   7     1881.69     1928.73     29.27 o 
  -6   8   7       55.11       48.85      4.45 o 
  -5   8   7      526.55      519.26     10.05 o 
  -4   8   7      677.65      676.28     27.62 o 
  -3   8   7     2032.02     2038.80     22.66 o 
  -2   8   7     1703.21     1728.87     18.16 o 
  -1   8   7       86.09       81.92      3.50 o 
   0   8   7     1488.80     1559.20     17.17 o 
   1   8   7       50.10       58.68      6.51 o 
   2   8   7     2344.65     2403.99     29.72 o 
   3   8   7       21.83       28.23      3.67 o 
   4   8   7      977.13     1029.60     14.73 o 
  -7   9   7     1419.70     1403.69     26.79 o 
  -6   9   7      547.91      536.72     10.86 o 
  -5   9   7      439.09      432.58      9.36 o 
  -4   9   7     1034.06     1065.56     18.59 o 
  -3   9   7      292.32      276.78      6.84 o 
  -2   9   7     1159.73     1134.23     13.92 o 
  -1   9   7       19.11       18.61      2.62 o 
   0   9   7     2585.54     2609.65     27.88 o 
   1   9   7        1.06        0.15      2.21 o 
   2   9   7     2084.49     2102.41     27.60 o 
   3   9   7      165.00      168.19      6.34 o 
  -7  10   7      825.50      794.52     17.21 o 
  -6  10   7     1448.19     1422.23     24.29 o 
  -5  10   7      197.85      203.63      8.67 o 
  -4  10   7     1585.92     1656.88     25.93 o 
  -3  10   7       32.62       31.48      2.98 o 
  -2  10   7     1427.02     1444.58     16.88 o 
  -1  10   7       12.96       17.19      2.56 o 
   0  10   7     1362.92     1375.16     18.06 o 
   1  10   7        1.55        3.92      2.51 o 
   2  10   7     1119.88     1090.33     18.34 o 
  -6  11   7     1522.66     1545.83     26.32 o 
  -5  11   7       38.37       41.29      6.11 o 
  -4  11   7     1433.13     1485.21     24.67 o 
  -3  11   7       26.75       30.17      3.66 o 
  -2  11   7     1716.11     1751.90     21.42 o 
  -1  11   7       63.78       63.58      4.14 o 
   0  11   7     1753.70     1733.10     24.31 o 
   1  11   7      172.79      168.95      6.96 o 
  -5  12   7        7.09        9.73      4.57 o 
  -4  12   7     1693.47     1737.18     36.09 o 
  -3  12   7      117.28      107.80      6.52 o 
  -2  12   7     1557.31     1607.24     25.57 o 
  -1  12   7      319.24      324.67      9.36 o 
   0  12   7     1042.28     1081.79     18.60 o 
  -3  13   7      354.48      364.08     11.77 o 
   0 -14   8      818.51      858.60     24.23 o 
   1 -14   8      390.93      401.81     15.76 o 
   2 -14   8      824.34      881.10     35.74 o 
   3 -14   8     1444.01     1497.92     45.43 o 
  -2 -13   8      980.79     1018.14     20.54 o 
  -1 -13   8      894.45      890.25     24.14 o 
   0 -13   8     1030.74     1063.88     26.42 o 
   1 -13   8      963.16      978.77     29.89 o 
   2 -13   8      408.27      412.28     17.29 o 
   3 -13   8     2040.75     1954.27     53.03 o 
   4 -13   8      111.81      113.29     11.53 o 
  -3 -12   8      803.28      861.03     14.04 o 
  -2 -12   8      588.44      581.06     14.32 o 
  -1 -12   8     2214.74     2151.30     41.50 o 
   0 -12   8      221.08      215.97     10.72 o 
   1 -12   8     1590.47     1630.58     33.39 o 
   2 -12   8        8.86       10.67      4.19 o 
   3 -12   8     3476.87     3496.64     80.31 o 
   4 -12   8        3.87        8.83      5.64 o 
  -4 -11   8      280.82      279.09      8.24 o 
  -3 -11   8     1475.33     1488.66     19.15 o 
  -2 -11   8       38.13       29.61      3.51 o 
  -1 -11   8     2591.80     2636.77     36.50 o 
   0 -11   8      130.99      138.29     14.04 o 
   1 -11   8     3830.63     3851.09     62.29 o 
   2 -11   8     1298.41     1331.72     27.96 o 
   3 -11   8     2425.99     2390.15     58.79 o 
   4 -11   8      588.72      625.06     23.97 o 
   5 -11   8     1382.88     1448.57     49.04 o 
   6 -11   8     1074.26     1051.39     22.11 o 
  -4 -10   8        5.24        8.82      2.51 o 
  -3 -10   8      894.43      947.82     16.83 o 
  -2 -10   8        1.29        3.09      2.24 o 
  -1 -10   8     1890.54     1913.68     28.05 o 
   0 -10   8      126.77      123.92     12.44 o 
   1 -10   8     1710.75     1774.10     33.84 o 
   2 -10   8      783.30      754.36     30.47 o 
   3 -10   8      734.96      731.70     19.99 o 
   4 -10   8      393.41      398.70     13.78 o 
   5 -10   8     1138.42     1073.02     39.91 o 
   6 -10   8      944.53      987.05     33.38 o 
  -5  -9   8     1523.13     1528.58     20.32 o 
  -4  -9   8      201.30      177.01      6.46 o 
  -3  -9   8     2967.62     2854.79     36.29 o 
  -2  -9   8       56.44       59.54      4.18 o 
  -1  -9   8     1758.50     1743.77     25.51 o 
   0  -9   8     3854.07     3924.52     47.81 o 
   1  -9   8     5452.73     5331.61    110.10 o 
   2  -9   8     1074.68     1109.78     36.48 o 
   3  -9   8      888.21      885.09     21.10 o 
   4  -9   8     2101.63     2104.34     39.23 o 
   5  -9   8     1122.38     1148.30     41.63 o 
   6  -9   8     1386.18     1358.51     48.19 o 
  -6  -8   8        4.47        3.50      2.83 o 
  -5  -8   8     1275.34     1272.79     17.49 o 
  -4  -8   8      149.38      149.78      5.27 o 
  -3  -8   8     1642.26     1688.27     21.74 o 
  -2  -8   8      446.04      438.30     11.86 o 
  -1  -8   8     1301.78     1368.59     17.66 o 
   0  -8   8      347.31      361.40     12.23 o 
   1  -8   8     1658.12     1645.29     35.55 o 
   2  -8   8     1284.28     1288.78     25.15 o 
   3  -8   8      549.65      524.38     19.40 o 
   4  -8   8     2360.60     2255.98     40.74 o 
   5  -8   8      633.82      611.56     11.26 o 
   6  -8   8     1820.34     1737.87     56.52 o 
   7  -8   8       14.16       19.31      7.85 o 
  -6  -7   8       31.82       31.51      3.80 o 
  -5  -7   8     1559.01     1507.29     19.08 o 
  -4  -7   8      488.98      468.55      8.75 o 
  -3  -7   8     3221.03     3247.87     32.11 o 
  -2  -7   8     1026.52     1023.17     22.25 o 
  -1  -7   8     2132.20     2231.64     28.25 o 
   0  -7   8     2803.23     2875.31     31.87 o 
   1  -7   8     2104.04     2165.05     30.40 o 
   2  -7   8     1914.90     1943.41     35.23 o 
   3  -7   8      567.92      587.86     15.83 o 
   4  -7   8     4359.62     4227.48    100.42 o 
   5  -7   8      231.29      211.70      9.60 o 
   6  -7   8     1700.28     1674.91     55.11 o 
   7  -7   8       22.20       20.90      8.52 o 
  -7  -6   8     1459.81     1467.40     22.62 o 
  -6  -6   8      245.08      262.75      8.07 o 
  -5  -6   8     1775.92     1763.01     20.80 o 
  -4  -6   8      867.59      864.03     12.26 o 
  -3  -6   8     2789.90     2801.96     27.96 o 
  -2  -6   8     2885.15     2810.19    103.77 o 
  -1  -6   8      270.74      292.97      5.61 o 
   0  -6   8     4267.34     4327.44     44.80 o 
   1  -6   8     1276.42     1299.99     16.31 o 
   2  -6   8     7043.09     7096.68    114.03 o 
   3  -6   8        6.50       13.83      3.37 o 
   4  -6   8     5858.66     5775.01     87.63 o 
   5  -6   8       17.59       20.03      4.00 o 
   6  -6   8     2140.00     1930.06     60.57 o 
  -7  -5   8     1488.50     1477.51     22.31 o 
  -6  -5   8      366.78      379.88      9.40 o 
  -5  -5   8     3393.05     3432.17     38.54 o 
  -4  -5   8     2769.87     2801.01     28.22 o 
  -3  -5   8     1307.24     1343.89     15.51 o 
  -2  -5   8     5307.57     5378.06     44.29 o 
  -1  -5   8      144.63      143.66      3.71 o 
   0  -5   8     6423.68     6522.51     64.62 o 
   1  -5   8       98.75      106.20      4.24 o 
   2  -5   8     7711.78     7617.86    110.71 o 
   3  -5   8      875.79      854.67     19.45 o 
   4  -5   8     3784.73     3595.73     58.21 o 
   5  -5   8      343.17      359.84     12.87 o 
   6  -5   8     2255.26     2113.18     64.31 o 
   7  -5   8      407.85      414.05     24.95 o 
  -7  -4   8     1271.28     1264.35     22.26 o 
  -6  -4   8     1825.56     1799.37     28.63 o 
  -5  -4   8     1077.55     1086.26     16.13 o 
  -4  -4   8     4356.73     4343.41     40.28 o 
  -3  -4   8      106.21      103.67      3.17 o 
  -2  -4   8     5104.33     5034.90     41.45 o 
  -1  -4   8      214.16      227.57      5.38 o 
   0  -4   8     6217.06     6209.62     53.80 o 
   1  -4   8      875.23      883.53     15.38 o 
   2  -4   8     7052.47     7113.77    103.76 o 
   3  -4   8      648.23      637.89     16.07 o 
   4  -4   8     1093.56     1058.39     22.99 o 
   5  -4   8     1644.66     1710.36     45.49 o 
   6  -4   8      903.65      831.35     34.82 o 
   7  -4   8      598.51      563.02     29.43 o 
  -8  -3   8      809.19      878.03     16.37 o 
  -7  -3   8      333.77      333.82      8.98 o 
  -6  -3   8     2811.09     2833.88     33.33 o 
  -5  -3   8     1571.64     1615.34     20.94 o 
  -4  -3   8     1553.73     1582.90     18.06 o 
  -3  -3   8      372.01      389.25      6.71 o 
  -2  -3   8     8754.39     8892.66     69.72 o 
  -1  -3   8      261.54      286.38      6.64 o 
   0  -3   8     4946.40     4912.36     48.02 o 
   1  -3   8      512.50      504.28      9.65 o 
   2  -3   8     4448.54     4428.40     52.05 o 
   3  -3   8     1378.29     1312.26     26.04 o 
   4  -3   8     2241.90     2291.68     40.49 o 
   5  -3   8      754.45      746.92     19.02 o 
   6  -3   8      681.82      681.59     31.02 o 
   7  -3   8     1229.79     1214.20     46.10 o 
  -8  -2   8     1275.29     1306.63     27.69 o 
  -7  -2   8        3.02        3.29      2.29 o 
  -6  -2   8     2078.55     2096.94     26.27 o 
  -5  -2   8        0.53        3.08      1.76 o 
  -4  -2   8      886.35      887.89     10.61 o 
  -3  -2   8       85.48       86.46      3.55 o 
  -2  -2   8     5123.63     5042.39     43.06 o 
  -1  -2   8       11.30       18.00      3.23 o 
   0  -2   8     2368.46     2257.00     24.09 o 
   1  -2   8     1982.68     2004.40     30.64 o 
   2  -2   8     2056.04     1940.45     25.94 o 
   3  -2   8     1107.21     1076.95     22.72 o 
   4  -2   8     1009.27      985.71     22.68 o 
   5  -2   8     3320.79     3226.98     54.12 o 
   6  -2   8       14.99       22.13      7.91 o 
   7  -2   8     1897.20     1897.20     61.80 o 
  -8  -1   8     1840.11     1898.42     40.23 o 
  -7  -1   8       10.42       14.98      2.73 o 
  -6  -1   8     1510.06     1490.74     20.32 o 
  -5  -1   8      382.28      380.69      8.96 o 
  -4  -1   8      579.45      593.38      8.06 o 
  -3  -1   8      165.70      165.77      3.68 o 
  -2  -1   8     8041.20     8357.53     65.51 o 
  -1  -1   8     1781.83     1753.93     15.76 o 
   0  -1   8     1844.86     1854.21     20.61 o 
   1  -1   8     1963.21     1961.57     21.50 o 
   2  -1   8     1880.22     1827.65     24.97 o 
   3  -1   8     2478.16     2411.58     50.39 o 
   4  -1   8      599.78      600.14     16.14 o 
   5  -1   8     4995.04     4946.61     77.49 o 
   6  -1   8       36.51       20.78      7.60 o 
   7  -1   8     2564.46     2530.48     75.53 o 
  -8   0   8     2054.97     2112.32     32.11 o 
  -7   0   8      180.90      181.31      7.32 o 
  -6   0   8     1920.47     1912.57     27.50 o 
  -5   0   8     1139.65     1129.54     17.97 o 
  -4   0   8     1868.01     1871.58     27.01 o 
  -3   0   8      956.04      964.33     13.25 o 
  -2   0   8     4274.37     4360.05     35.39 o 
  -1   0   8     2205.10     2221.63     19.29 o 
   0   0   8     1115.13     1113.03     13.94 o 
   1   0   8     5483.00     5398.97     52.79 o 
   2   0   8      108.91      111.05      4.15 o 
   3   0   8     4145.82     4098.26     46.92 o 
   4   0   8       17.12       15.11      2.96 o 
   5   0   8     4689.42     4599.86     59.51 o 
   6   0   8      323.98      315.19     12.59 o 
   7   0   8     2460.76     2452.01     73.69 o 
  -8   1   8     1454.79     1475.30     24.83 o 
  -7   1   8      192.52      195.52      7.42 o 
  -6   1   8     3099.90     3059.65     39.39 o 
  -5   1   8     3722.27     3726.52     50.50 o 
  -4   1   8     2544.17     2520.74     28.14 o 
  -3   1   8     3554.98     3452.91     50.45 o 
  -2   1   8     1519.11     1487.00     14.22 o 
  -1   1   8     1855.38     1822.38     16.43 o 
   0   1   8        4.06       11.44      1.52 o 
   1   1   8     4655.22     4581.31     41.31 o 
   2   1   8       27.79       26.79      2.73 o 
   3   1   8     2284.19     2303.76     33.09 o 
   4   1   8      103.09      108.01      6.70 o 
   5   1   8     3072.44     3177.25     43.96 o 
   6   1   8      317.62      327.56     10.69 o 
  -8   2   8     2509.17     2541.27     37.32 o 
  -7   2   8      920.06      922.36     17.23 o 
  -6   2   8     4979.79     4919.67     58.40 o 
  -5   2   8     5533.51     5510.75     63.41 o 
  -4   2   8     6497.79     6565.86     52.32 o 
  -3   2   8     5214.27     5146.68     41.67 o 
  -2   2   8       75.03       70.65      2.41 o 
  -1   2   8     9095.51     8881.03     69.07 o 
   0   2   8     1289.34     1338.47     17.72 o 
   1   2   8     3294.58     3221.74     30.72 o 
   2   2   8     1050.99     1056.02     13.23 o 
   3   2   8     4262.63     4299.93     40.31 o 
   4   2   8      420.89      452.38      9.88 o 
   5   2   8     1952.30     2021.38     31.46 o 
   6   2   8      110.21      113.96      7.24 o 
  -8   3   8     1020.52      988.58     18.89 o 
  -7   3   8     1617.04     1616.41     25.08 o 
  -6   3   8     2106.89     2118.88     29.54 o 
  -5   3   8     5538.80     5556.46     54.66 o 
  -4   3   8     1723.78     1741.78     18.94 o 
  -3   3   8     4760.37     4767.76     39.07 o 
  -2   3   8      162.31      163.12      5.11 o 
  -1   3   8      952.15      944.87     10.51 o 
   0   3   8       71.80       65.58      3.47 o 
   1   3   8     3047.78     2978.93     29.10 o 
   2   3   8      768.94      762.15     10.95 o 
   3   3   8     1200.69     1214.57     13.96 o 
   4   3   8      300.11      310.26      8.40 o 
   5   3   8      891.83      886.10     18.29 o 
   6   3   8      351.29      372.68     12.02 o 
  -8   4   8      715.83      704.96     15.44 o 
  -7   4   8     1385.95     1381.71     22.51 o 
  -6   4   8     1061.78     1001.26     14.66 o 
  -5   4   8     2512.28     2438.73     27.41 o 
  -4   4   8      898.13      885.93     11.79 o 
  -3   4   8     2663.66     2651.29     21.96 o 
  -2   4   8        9.14       16.11      2.56 o 
  -1   4   8     3857.96     3838.71     33.25 o 
   0   4   8      615.24      616.21      9.32 o 
   1   4   8     2985.44     3020.09     29.92 o 
   2   4   8     1708.08     1747.18     19.93 o 
   3   4   8     1707.55     1735.43     18.46 o 
   4   4   8     1017.19     1038.69     14.80 o 
   5   4   8      702.54      719.38     12.62 o 
  -8   5   8      339.38      323.42     10.15 o 
  -7   5   8     1601.29     1561.61     24.63 o 
  -6   5   8       68.35       71.62      3.86 o 
  -5   5   8     1027.76     1034.13     14.75 o 
  -4   5   8       74.95       81.00      3.74 o 
  -3   5   8     1612.16     1584.94     16.17 o 
  -2   5   8      270.05      255.57      5.04 o 
  -1   5   8     2540.25     2554.99     23.54 o 
   0   5   8     1493.06     1515.97     17.61 o 
   1   5   8     2513.72     2455.41     25.77 o 
   2   5   8     2615.79     2689.67     28.25 o 
   3   5   8      908.31      932.05     12.47 o 
   4   5   8     2370.65     2500.07     27.32 o 
   5   5   8      140.93      146.95      6.74 o 
  -8   6   8       23.44       18.57      4.74 o 
  -7   6   8     1448.01     1417.06     19.54 o 
  -6   6   8       55.02       50.30      3.50 o 
  -5   6   8     1412.04     1441.77     20.40 o 
  -4   6   8      170.59      173.23      5.34 o 
  -3   6   8     1483.08     1449.87     17.13 o 
  -2   6   8     1424.61     1390.98     14.99 o 
  -1   6   8     2177.84     2196.17     23.51 o 
   0   6   8     3816.69     3826.38     37.08 o 
   1   6   8     1052.24     1039.89     14.22 o 
   2   6   8     3304.09     3347.81     34.12 o 
   3   6   8       76.89       83.74      6.07 o 
   4   6   8     2305.41     2414.09     27.26 o 
   5   6   8       22.56       28.49      5.99 o 
  -8   7   8       92.53       81.23      5.57 o 
  -7   7   8     1787.92     1771.69     23.15 o 
  -6   7   8      637.93      639.29     11.62 o 
  -5   7   8     1092.92     1103.48     16.01 o 
  -4   7   8     1485.21     1491.77     22.67 o 
  -3   7   8     1122.51     1152.65     14.92 o 
  -2   7   8     2806.04     2840.43     26.49 o 
  -1   7   8      713.36      731.74     11.24 o 
   0   7   8     2857.32     2775.51     29.01 o 
   1   7   8      872.19      841.52     12.95 o 
   2   7   8     1492.06     1490.97     21.04 o 
   3   7   8        2.68        3.01      2.26 o 
   4   7   8     2903.37     3020.71     32.89 o 
  -7   8   8     1705.39     1680.36     22.76 o 
  -6   8   8      565.31      543.80     10.90 o 
  -5   8   8     1323.08     1300.30     18.26 o 
  -4   8   8     2282.94     2351.85     32.45 o 
  -3   8   8     1865.20     1893.13     19.73 o 
  -2   8   8     2986.61     2966.09     27.95 o 
  -1   8   8      332.49      349.13      7.67 o 
   0   8   8     1032.62     1025.70     14.57 o 
   1   8   8      149.96      156.27      6.24 o 
   2   8   8     1587.31     1618.15     22.83 o 
   3   8   8       25.24       24.07      3.54 o 
  -7   9   8     1418.88     1394.13     24.09 o 
  -6   9   8     1305.48     1296.12     19.08 o 
  -5   9   8      473.50      484.90     19.37 o 
  -4   9   8     3246.11     3243.44     42.50 o 
  -3   9   8      581.67      594.21      9.48 o 
  -2   9   8     2614.93     2649.74     26.08 o 
  -1   9   8       94.31       86.08      4.39 o 
   0   9   8     1313.19     1318.82     24.24 o 
   1   9   8       20.32       17.23      3.11 o 
   2   9   8      974.05     1008.69     17.41 o 
   3   9   8       13.91       18.23      3.65 o 
  -6  10   8     1483.40     1488.01     21.45 o 
  -5  10   8      316.94      311.45     10.01 o 
  -4  10   8     1608.31     1569.05     25.27 o 
  -3  10   8      336.75      335.32      8.78 o 
  -2  10   8     1634.37     1628.89     20.46 o 
  -1  10   8        0.65        1.50      2.37 o 
   0  10   8      858.42      840.61     15.18 o 
   1  10   8      120.81      111.28      5.87 o 
   2  10   8      712.53      743.43     23.16 o 
  -5  11   8       16.06        8.08      4.05 o 
  -4  11   8     1261.73     1354.73     23.60 o 
  -3  11   8        5.47        4.97      3.14 o 
  -2  11   8     1244.13     1266.76     22.22 o 
  -1  11   8       37.58       40.97      4.16 o 
   0  11   8     1298.56     1345.38     21.02 o 
   1  11   8      495.60      505.50     15.12 o 
  -4  12   8      968.41      968.51     19.69 o 
  -3  12   8      140.29      126.01      8.76 o 
  -2  12   8      855.64      836.17     15.66 o 
  -1  12   8      476.14      517.26     12.22 o 
  -1 -13   9     1296.03     1318.15     30.93 o 
   0 -13   9      503.54      528.15     32.80 o 
   1 -13   9     1283.98     1302.85     41.81 o 
   2 -13   9       14.95        6.62      5.95 o 
   3 -13   9     1868.53     1904.86     52.97 o 
  -2 -12   9      132.57      136.43      7.20 o 
  -1 -12   9     1556.35     1575.35     33.62 o 
   0 -12   9       45.25       41.11      5.85 o 
   1 -12   9      888.31      892.41     32.12 o 
   2 -12   9      184.57      164.85     13.61 o 
   3 -12   9     1772.38     1814.62     50.21 o 
   4 -12   9      468.84      452.43     21.40 o 
  -3 -11   9      983.16      994.43     19.72 o 
  -2 -11   9        1.72        0.09      2.56 o 
  -1 -11   9     1173.25     1169.34     26.70 o 
   0 -11   9       31.76       22.71      4.72 o 
   1 -11   9     1608.48     1592.51     45.43 o 
   2 -11   9      654.10      642.60     25.38 o 
   3 -11   9     1424.29     1358.02     40.22 o 
   4 -11   9      670.29      671.72     25.81 o 
   5 -11   9      985.81      961.20     38.68 o 
  -4 -10   9        4.48        1.75      2.24 o 
  -3 -10   9     1222.63     1266.06     18.72 o 
  -2 -10   9       94.24       90.77      6.47 o 
  -1 -10   9     1859.95     1866.60     27.70 o 
   0 -10   9      396.45      414.42     13.74 o 
   1 -10   9      730.70      706.17     26.24 o 
   2 -10   9     2296.40     2292.98     57.20 o 
   3 -10   9     1804.51     1816.68     57.66 o 
   4 -10   9      808.85      859.91     42.02 o 
   5 -10   9     1183.87     1153.69     43.04 o 
   6 -10   9     1249.00     1162.46     45.37 o 
  -5  -9   9     2256.61     2383.23     29.43 o 
  -4  -9   9       82.15       87.13      4.96 o 
  -3  -9   9     2515.94     2444.84     29.54 o 
  -2  -9   9       81.57       81.39      6.86 o 
  -1  -9   9     1353.67     1396.18     21.95 o 
   0  -9   9     2600.30     2596.13     62.29 o 
   1  -9   9     3290.90     3162.28     72.22 o 
   2  -9   9     1335.58     1308.19     47.14 o 
   3  -9   9      515.89      494.56     15.43 o 
   4  -9   9     1777.94     1704.72     37.55 o 
   5  -9   9      935.22      811.12     34.27 o 
   6  -9   9     1431.48     1424.60     51.19 o 
  -5  -8   9     2089.01     2117.08     24.99 o 
  -4  -8   9      262.50      255.40      6.78 o 
  -3  -8   9     1732.91     1732.24     22.30 o 
  -2  -8   9      734.49      706.81     11.83 o 
  -1  -8   9     1992.57     2090.68     34.64 o 
   0  -8   9     1723.26     1683.61     44.20 o 
   1  -8   9     1560.30     1528.20     37.09 o 
   2  -8   9     2731.87     2705.45     47.03 o 
   3  -8   9      976.25      920.93     21.97 o 
   4  -8   9     1174.37     1195.41     26.54 o 
   5  -8   9      583.63      558.26     15.77 o 
   6  -8   9     1360.96     1267.78     47.20 o 
  -6  -7   9       27.84       30.78      3.83 o 
  -5  -7   9     1830.28     1824.49     21.98 o 
  -4  -7   9      247.03      263.06      6.58 o 
  -3  -7   9     2764.96     2731.99     28.07 o 
  -2  -7   9     1192.98     1249.75     18.96 o 
  -1  -7   9     1472.28     1563.96     22.73 o 
   0  -7   9     3419.67     3493.72     43.61 o 
   1  -7   9     1105.36     1102.91     23.94 o 
   2  -7   9     3290.21     3197.62     53.31 o 
   3  -7   9      185.85      171.98     14.31 o 
   4  -7   9     2586.08     2512.80     59.01 o 
   5  -7   9       19.26       22.72      4.55 o 
   6  -7   9     1199.41     1163.01     44.45 o 
  -6  -6   9        6.33        6.67      2.69 o 
  -5  -6   9     1232.94     1211.19     16.16 o 
  -4  -6   9      757.33      770.77     11.57 o 
  -3  -6   9     2458.43     2436.47     25.14 o 
  -2  -6   9     3613.66     3703.81     38.42 o 
  -1  -6   9      216.39      209.32      5.71 o 
   0  -6   9     2337.51     2378.18     51.47 o 
   1  -6   9     1090.22     1081.47     23.36 o 
   2  -6   9     3824.50     3851.12     96.83 o 
   3  -6   9       51.73       48.34      5.16 o 
   4  -6   9     2390.76     2462.51     36.46 o 
   5  -6   9      885.55      841.81     23.54 o 
   6  -6   9     1104.30     1143.95     43.77 o 
   7  -6   9      633.86      599.38     31.69 o 
  -7  -5   9      611.78      639.01     13.48 o 
  -6  -5   9      144.70      154.67      6.24 o 
  -5  -5   9      587.38      597.56     11.43 o 
  -4  -5   9     2017.80     1975.58     21.60 o 
  -3  -5   9     1299.98     1288.88     17.00 o 
  -2  -5   9     3749.48     3762.81     33.52 o 
  -1  -5   9       10.85       10.99      1.77 o 
   0  -5   9     3670.73     3642.57     44.72 o 
   1  -5   9       29.78       27.85      2.84 o 
   2  -5   9     2908.52     2861.95     48.07 o 
   3  -5   9      394.00      388.67     12.62 o 
   4  -5   9     1871.27     1801.96     34.64 o 
   5  -5   9     1413.89     1307.19     28.21 o 
   6  -5   9      744.05      780.35     34.58 o 
   7  -5   9      695.62      617.40     31.82 o 
  -7  -4   9      174.86      179.53      7.06 o 
  -6  -4   9     2402.57     2427.08     30.19 o 
  -5  -4   9       14.88       17.88      3.34 o 
  -4  -4   9     3961.29     3937.12     37.27 o 
  -3  -4   9      236.91      243.16      4.94 o 
  -2  -4   9     4613.06     4584.88     41.04 o 
  -1  -4   9      328.93      350.21      6.82 o 
   0  -4   9     3855.70     3905.41     47.24 o 
   1  -4   9      490.90      481.27     11.84 o 
   2  -4   9     4495.89     4481.41     69.85 o 
   3  -4   9      907.53      842.48     20.00 o 
   4  -4   9     1561.47     1544.84     30.81 o 
   5  -4   9     4418.34     4211.55    129.11 o 
   6  -4   9     1742.69     1610.66     54.19 o 
   7  -4   9      959.08      897.44     39.48 o 
  -7  -3   9       44.49       47.35      4.14 o 
  -6  -3   9     3717.06     3682.05     41.35 o 
  -5  -3   9        2.48        7.06      2.32 o 
  -4  -3   9     3474.89     3416.55     30.54 o 
  -3  -3   9       62.98       63.25      2.60 o 
  -2  -3   9     5774.54     5719.40     46.56 o 
  -1  -3   9        4.41        9.20      1.53 o 
   0  -3   9     4798.59     4694.05     55.48 o 
   1  -3   9      545.70      532.08     11.40 o 
   2  -3   9      919.04      895.46     20.33 o 
   3  -3   9     2090.90     2014.25     49.56 o 
   4  -3   9     1661.31     1652.62     43.68 o 
   5  -3   9     1669.14     1601.27     32.54 o 
   6  -3   9      648.33      609.49     30.04 o 
   7  -3   9     1680.96     1713.04     58.98 o 
  -8  -2   9     1317.09     1356.59     21.36 o 
  -7  -2   9       17.82       17.70      3.11 o 
  -6  -2   9     7634.30     7830.75     78.61 o 
  -5  -2   9      138.62      133.29      4.95 o 
  -4  -2   9     2836.06     2782.30     31.53 o 
  -3  -2   9      570.22      588.41     11.88 o 
  -2  -2   9     3043.05     3048.71     29.04 o 
  -1  -2   9      364.45      336.90      6.54 o 
   0  -2   9     3522.55     3568.61     36.55 o 
   1  -2   9     3853.55     3761.61     45.62 o 
   2  -2   9      783.49      805.54     30.44 o 
   3  -2   9     2562.77     2446.41     42.80 o 
   4  -2   9      959.15      914.83     38.84 o 
   5  -2   9     3373.47     3223.43     55.20 o 
   6  -2   9      118.65      115.44     13.92 o 
   7  -2   9     1663.23     1545.37     54.93 o 
  -8  -1   9     2065.97     2126.07     30.37 o 
  -7  -1   9       31.81       26.52      3.43 o 
  -6  -1   9     4874.59     4939.28     52.36 o 
  -5  -1   9       97.48      117.68      7.58 o 
  -4  -1   9     4219.85     4337.35     42.03 o 
  -3  -1   9      166.69      182.68      4.00 o 
  -2  -1   9     3959.49     3948.27     36.26 o 
  -1  -1   9      642.57      635.52     16.65 o 
   0  -1   9      880.00      851.30     11.68 o 
   1  -1   9     1698.96     1657.38     23.62 o 
   2  -1   9      106.54       96.81      5.87 o 
   3  -1   9     2605.76     2562.85     44.53 o 
   4  -1   9      262.87      252.25     10.56 o 
   5  -1   9     1733.80     1724.13     34.55 o 
   6  -1   9       14.51       18.48      4.73 o 
  -8   0   9     2277.00     2346.37     30.75 o 
  -7   0   9        7.11        7.70      2.49 o 
  -6   0   9     3280.32     3287.45     42.24 o 
  -5   0   9       15.14       26.71      5.18 o 
  -4   0   9     2915.12     2967.67     29.27 o 
  -3   0   9      923.81      962.00     13.50 o 
  -2   0   9     1935.78     1935.26     22.45 o 
  -1   0   9     1309.72     1321.08     16.49 o 
   0   0   9      558.24      550.10      8.87 o 
   1   0   9     2728.70     2659.00     48.18 o 
   2   0   9      119.38      137.49      9.21 o 
   3   0   9     2403.67     2360.54     47.14 o 
   4   0   9       73.60       63.33      5.30 o 
   5   0   9     1648.37     1639.72     33.47 o 
   6   0   9      173.12      199.86     10.61 o 
  -8   1   9     2101.90     2153.69     32.57 o 
  -7   1   9      455.20      496.74     12.16 o 
  -6   1   9     3920.39     3942.86     48.88 o 
  -5   1   9      724.43      706.11     13.50 o 
  -4   1   9     3838.47     3899.58     36.89 o 
  -3   1   9     2520.20     2555.92     27.13 o 
  -2   1   9     1730.79     1712.16     18.05 o 
  -1   1   9     5307.35     5350.59     53.13 o 
   0   1   9       16.16       22.03      3.38 o 
   1   1   9     4139.42     4106.01     41.05 o 
   2   1   9        1.31        3.17      1.81 o 
   3   1   9     2366.28     2328.86     28.38 o 
   4   1   9       80.70       78.83      5.41 o 
   5   1   9     1551.90     1598.14     27.01 o 
   6   1   9      579.72      635.53     15.74 o 
  -8   2   9     1111.01     1104.97     20.63 o 
  -7   2   9     1448.66     1489.45     28.24 o 
  -6   2   9      724.26      674.31     13.86 o 
  -5   2   9     2524.43     2514.32     37.40 o 
  -4   2   9      791.14      799.32     11.02 o 
  -3   2   9     4646.74     4619.44     42.06 o 
  -2   2   9       33.80       36.82      2.63 o 
  -1   2   9     7128.39     7136.53     62.16 o 
   0   2   9      175.83      193.32      6.01 o 
   1   2   9     3590.29     3490.27     33.45 o 
   2   2   9      682.32      663.60     10.33 o 
   3   2   9     3221.75     3211.29     36.91 o 
   4   2   9      316.58      324.53      8.71 o 
   5   2   9      910.40      964.63     19.85 o 
   6   2   9      399.29      441.71     13.21 o 
  -8   3   9      379.13      372.06     11.23 o 
  -7   3   9     1151.83     1117.91     19.85 o 
  -6   3   9      376.14      414.61     10.46 o 
  -5   3   9     3940.96     3911.68     40.66 o 
  -4   3   9       14.96       15.11      1.95 o 
  -3   3   9     3772.99     3682.27     34.71 o 
  -2   3   9      420.55      429.75      7.46 o 
  -1   3   9     4321.12     4269.93     39.67 o 
   0   3   9       67.15       76.07      3.32 o 
   1   3   9     4375.76     4352.95     40.78 o 
   2   3   9     1641.19     1634.60     18.98 o 
   3   3   9     1413.85     1428.44     20.64 o 
   4   3   9      958.10      999.38     16.84 o 
   5   3   9      669.35      706.26     16.71 o 
  -8   4   9      246.10      249.54      9.00 o 
  -7   4   9     1679.55     1654.37     25.93 o 
  -6   4   9      183.11      192.38      7.60 o 
  -5   4   9     3493.72     3443.48     36.74 o 
  -4   4   9       81.65       92.08      3.69 o 
  -3   4   9     4292.69     4287.51     45.32 o 
  -2   4   9       38.71       43.01      3.69 o 
  -1   4   9     3134.86     3135.37     30.83 o 
   0   4   9      445.18      429.40      7.84 o 
   1   4   9     4020.56     4036.23     38.65 o 
   2   4   9     2305.35     2348.00     25.37 o 
   3   4   9     1142.28     1159.89     15.80 o 
   4   4   9     2079.13     2160.98     42.02 o 
   5   4   9      193.09      200.72      8.95 o 
  -8   5   9       40.84       34.33      4.48 o 
  -7   5   9     1664.74     1594.65     21.42 o 
  -6   5   9       31.64       30.81      3.02 o 
  -5   5   9     3432.71     3456.35     37.09 o 
  -4   5   9      220.24      221.18      5.63 o 
  -3   5   9     4363.61     4388.19     46.44 o 
  -2   5   9      760.50      744.92     10.99 o 
  -1   5   9     1366.12     1342.23     16.38 o 
   0   5   9     1012.30     1028.19     13.84 o 
   1   5   9     2096.84     2058.23     22.94 o 
   2   5   9     2145.97     2195.22     24.54 o 
   3   5   9      440.90      436.45      9.06 o 
   4   5   9     2068.85     2201.70     33.54 o 
   5   5   9        6.87        9.38      4.45 o 
  -8   6   9        0.15        2.59      2.86 o 
  -7   6   9     1410.91     1401.11     19.83 o 
  -6   6   9      260.32      257.44      9.25 o 
  -5   6   9     1717.30     1706.24     21.65 o 
  -4   6   9      210.29      221.47      9.81 o 
  -3   6   9     2137.16     2150.77     23.37 o 
  -2   6   9     1242.55     1230.65     15.64 o 
  -1   6   9     1039.43     1055.67     14.21 o 
   0   6   9     1883.78     1844.83     21.27 o 
   1   6   9      624.05      632.63     10.76 o 
   2   6   9     1115.16     1140.80     15.93 o 
   3   6   9      207.09      214.07      7.28 o 
   4   6   9     1415.37     1490.27     26.46 o 
  -7   7   9     2644.43     2684.63     31.98 o 
  -6   7   9      839.26      853.85     14.18 o 
  -5   7   9     1613.29     1593.79     21.03 o 
  -4   7   9      521.98      517.68     12.67 o 
  -3   7   9     2527.54     2482.01     26.51 o 
  -2   7   9     2018.34     2005.35     22.61 o 
  -1   7   9      748.09      722.28     11.58 o 
   0   7   9     2316.07     2287.19     25.53 o 
   1   7   9      690.60      692.12     11.70 o 
   2   7   9      608.23      628.71     12.61 o 
   3   7   9      105.84      116.98      5.95 o 
  -7   8   9      971.85      982.37     16.28 o 
  -6   8   9     1616.34     1572.52     21.63 o 
  -5   8   9      475.04      476.14     17.18 o 
  -4   8   9     1503.62     1468.21     28.33 o 
  -3   8   9      558.28      550.30      9.97 o 
  -2   8   9     2481.00     2439.05     26.76 o 
  -1   8   9       68.16       68.36      4.05 o 
   0   8   9     2208.50     2180.89     25.15 o 
   1   8   9        3.65        1.22      3.84 o 
   2   8   9      694.83      728.99     15.86 o 
   3   8   9        1.36        4.33      2.96 o 
  -6   9   9     1011.92     1037.85     16.84 o 
  -5   9   9       78.31       78.36      5.50 o 
  -4   9   9     2593.99     2489.18     42.10 o 
  -3   9   9       75.33       76.38      4.91 o 
  -2   9   9     2051.80     2083.42     24.33 o 
  -1   9   9       57.91       56.28      3.92 o 
   0   9   9     1575.36     1596.35     22.69 o 
   1   9   9       62.45       67.87      5.09 o 
   2   9   9      900.32      943.97     17.04 o 
  -6  10   9     1316.41     1314.29     23.56 o 
  -5  10   9       81.06       84.90      7.31 o 
  -4  10   9     2048.37     2053.82     37.37 o 
  -3  10   9       10.62        4.19      7.42 o 
  -2  10   9     1735.98     1805.08     24.95 o 
  -1  10   9       75.61       76.61      5.03 o 
   0  10   9     1317.41     1339.13     20.79 o 
   1  10   9      335.79      343.42     11.27 o 
  -4  11   9     2060.29     2097.83     38.77 o 
  -3  11   9       82.85       65.17      7.00 o 
  -2  11   9     1326.04     1341.11     21.47 o 
  -1  11   9      135.04      127.61     13.99 o 
   0 -13  10        2.88        0.00      5.33 o 
   1 -13  10     1278.62     1323.45     43.22 o 
   2 -13  10       20.78       24.95      8.03 o 
  -2 -12  10       72.75       74.55     11.40 o 
  -1 -12  10     1567.14     1609.25     48.86 o 
   0 -12  10       15.83       10.67      5.52 o 
   1 -12  10     1417.78     1437.54     44.14 o 
   2 -12  10       65.79       47.51      8.95 o 
   3 -12  10      984.83     1013.80     34.64 o 
   4 -12  10      140.74      152.65     13.18 o 
  -3 -11  10     1234.94     1292.94     23.55 o 
  -2 -11  10        7.36       14.14      4.19 o 
  -1 -11  10     1661.43     1680.42     48.92 o 
   0 -11  10       14.62       11.71      5.58 o 
   1 -11  10     2398.36     2392.42     61.30 o 
   2 -11  10      424.72      388.86     19.68 o 
   3 -11  10      974.70      973.27     33.29 o 
   4 -11  10      412.17      387.69     19.74 o 
   5 -11  10      762.23      741.73     34.21 o 
  -4 -10  10       11.34       13.68      3.25 o 
  -3 -10  10     1357.01     1407.08     24.15 o 
  -2 -10  10      214.78      225.64     11.28 o 
  -1 -10  10     1708.03     1701.82     48.25 o 
   0 -10  10      149.92      142.59     12.08 o 
   1 -10  10     1361.58     1328.35     40.03 o 
   2 -10  10      982.67     1041.69     33.90 o 
   3 -10  10      675.36      710.52     26.54 o 
   4 -10  10      531.40      525.93     17.25 o 
   5 -10  10      223.42      266.86     19.80 o 
  -4  -9  10        9.67        9.75      2.80 o 
  -3  -9  10     2155.12     2202.00     32.17 o 
  -2  -9  10      182.64      191.83      8.84 o 
  -1  -9  10     1641.17     1677.88     30.30 o 
   0  -9  10      511.85      519.19     22.07 o 
   1  -9  10     4114.37     3977.21     87.85 o 
   2  -9  10      777.35      836.62     21.54 o 
   3  -9  10      371.84      377.37     13.78 o 
   4  -9  10     2291.65     2256.71     43.04 o 
   5  -9  10      537.74      534.50     10.83 o 
  -5  -8  10     1530.07     1583.46     20.53 o 
  -4  -8  10      338.81      355.67      8.90 o 
  -3  -8  10     2409.08     2374.25     28.49 o 
  -2  -8  10      789.34      778.97     41.07 o 
  -1  -8  10     1648.37     1666.27     29.74 o 
   0  -8  10     1507.07     1476.83     41.14 o 
   1  -8  10      547.65      594.47     17.22 o 
   2  -8  10     1610.20     1588.15     40.15 o 
   3  -8  10       51.34       51.99      5.82 o 
   4  -8  10     2546.47     2469.62     45.74 o 
   5  -8  10        8.97       10.44      5.67 o 
   6  -8  10     1420.18     1353.30     50.21 o 
  -6  -7  10      428.45      430.60     10.87 o 
  -5  -7  10     1470.65     1444.73     21.11 o 
  -4  -7  10      331.24      330.62      7.46 o 
  -3  -7  10     2573.32     2567.64     29.68 o 
  -2  -7  10     2457.64     2515.36     40.73 o 
  -1  -7  10     1807.19     1830.08     31.20 o 
   0  -7  10     3182.69     3238.53     41.61 o 
   1  -7  10       92.22       95.53      6.90 o 
   2  -7  10     2591.09     2529.91     45.21 o 
   3  -7  10        0.18        0.00      2.76 o 
   4  -7  10     3175.25     3108.32     66.55 o 
   5  -7  10      238.96      207.40     26.54 o 
   6  -7  10      957.79      895.05     38.93 o 
  -6  -6  10     1149.10     1154.56     18.70 o 
  -5  -6  10     1097.06     1103.83     17.29 o 
  -4  -6  10     1782.95     1811.34     20.87 o 
  -3  -6  10     1464.41     1452.80     19.20 o 
  -2  -6  10     3838.51     3857.40     56.71 o 
  -1  -6  10      191.89      182.08      6.66 o 
   0  -6  10     2413.98     2359.00     31.96 o 
   1  -6  10      111.50      112.69      8.18 o 
   2  -6  10     3042.96     2958.45     50.67 o 
   3  -6  10      190.68      183.13      9.07 o 
   4  -6  10     2290.90     2239.58     41.77 o 
   5  -6  10      462.12      448.79     15.24 o 
   6  -6  10      827.16      759.26     35.37 o 
  -6  -5  10     1253.59     1256.32     19.37 o 
  -5  -5  10      184.31      184.70      6.30 o 
  -4  -5  10     2696.46     2669.93     27.56 o 
  -3  -5  10      197.83      234.08      6.19 o 
  -2  -5  10     2895.91     2918.53     32.32 o 
  -1  -5  10       14.92       25.66      4.10 o 
   0  -5  10     3209.77     3219.86     40.99 o 
   1  -5  10      231.73      237.75     16.61 o 
   2  -5  10     3673.36     3538.62     58.37 o 
   3  -5  10      340.19      335.01     20.84 o 
   4  -5  10     1783.08     1720.16     34.47 o 
   5  -5  10     1037.02      998.98     24.31 o 
   6  -5  10      530.07      531.94     28.57 o 
  -7  -4  10      475.32      491.32     11.52 o 
  -6  -4  10     2178.27     2177.49     27.97 o 
  -5  -4  10      193.79      213.49      6.57 o 
  -4  -4  10     3246.73     3272.90     35.66 o 
  -3  -4  10        3.48        6.48      1.68 o 
  -2  -4  10     3505.44     3562.46     37.97 o 
  -1  -4  10      118.48      124.15      5.31 o 
   0  -4  10     2739.08     2751.82     35.83 o 
   1  -4  10       60.03       64.89      3.87 o 
   2  -4  10     6435.51     6188.79     93.61 o 
   3  -4  10      156.53      144.11      8.52 o 
   4  -4  10     1060.17     1033.35     31.08 o 
   5  -4  10     2582.83     2501.48     79.70 o 
   6  -4  10     1373.45     1264.35     47.76 o 
  -7  -3  10      156.45      149.76      6.44 o 
  -6  -3  10     1618.73     1635.92     31.93 o 
  -5  -3  10        7.70        7.57      2.26 o 
  -4  -3  10     3636.80     3748.43     33.40 o 
  -3  -3  10       14.76       20.07      2.39 o 
  -2  -3  10     2990.65     2947.28     32.25 o 
  -1  -3  10        7.71        8.57      2.33 o 
   0  -3  10     2497.60     2459.89     32.63 o 
   1  -3  10      478.87      468.26     10.36 o 
   2  -3  10     2355.65     2292.20     62.71 o 
   3  -3  10      714.37      701.04     18.47 o 
   4  -3  10      688.96      668.86     18.52 o 
   5  -3  10     1728.15     1634.86     33.85 o 
   6  -3  10      273.75      320.32     22.07 o 
  -7  -2  10        5.71       10.81      4.43 o 
  -6  -2  10     4840.19     4960.10     53.00 o 
  -5  -2  10       13.94       13.66      2.78 o 
  -4  -2  10     2572.22     2587.68     30.19 o 
  -3  -2  10      703.62      726.29     11.70 o 
  -2  -2  10     5961.28     5876.77     58.49 o 
  -1  -2  10      657.91      641.66     10.80 o 
   0  -2  10     3253.13     3205.95     40.66 o 
   1  -2  10     1107.50     1104.56     17.91 o 
   2  -2  10      602.99      605.70     24.45 o 
   3  -2  10      728.40      724.01     18.91 o 
   4  -2  10      258.64      256.27     13.27 o 
   5  -2  10     2715.35     2748.04     71.39 o 
   6  -2  10       29.96       28.20      9.26 o 
  -7  -1  10       38.05       37.69      3.83 o 
  -6  -1  10     2912.65     2994.11     34.93 o 
  -5  -1  10      390.30      384.40      9.76 o 
  -4  -1  10     2941.62     2979.81     33.71 o 
  -3  -1  10      273.24      292.72      6.90 o 
  -2  -1  10     3030.15     3074.20     33.30 o 
  -1  -1  10     2096.98     2067.36     23.75 o 
   0  -1  10      656.29      643.88     13.08 o 
   1  -1  10     2930.30     2811.88     36.77 o 
   2  -1  10       90.52       90.10      4.97 o 
   3  -1  10     1178.04     1153.56     25.58 o 
   4  -1  10        5.47       18.58      4.35 o 
   5  -1  10     1409.65     1440.34     36.23 o 
   6  -1  10        4.34        6.97      4.37 o 
  -8   0  10     2057.58     2011.06     49.17 o 
  -7   0  10      374.16      379.07      9.54 o 
  -6   0  10     3795.64     3858.78     42.64 o 
  -5   0  10     2819.67     2914.83     37.57 o 
  -4   0  10     3875.49     3756.02     40.52 o 
  -3   0  10     2750.79     2756.07     30.90 o 
  -2   0  10     2582.80     2514.39     28.28 o 
  -1   0  10     3297.36     3247.44     35.43 o 
   0   0  10      512.25      530.66      9.04 o 
   1   0  10     5746.93     5546.47     68.23 o 
   2   0  10      390.13      383.61      9.87 o 
   3   0  10     2288.09     2291.09     42.03 o 
   4   0  10       54.61       60.17      9.62 o 
   5   0  10     1865.94     1920.67     38.61 o 
   6   0  10      147.67      154.63     11.77 o 
  -8   1  10      504.97      521.47     13.63 o 
  -7   1  10     1222.11     1197.07     24.02 o 
  -6   1  10      811.07      794.77     15.61 o 
  -5   1  10     3364.55     3374.11     38.27 o 
  -4   1  10      462.36      451.94     11.64 o 
  -3   1  10     4917.28     4923.08     44.59 o 
  -2   1  10       32.38       36.18      2.76 o 
  -1   1  10     7407.25     7464.43     72.69 o 
   0   1  10      133.02      149.79      4.73 o 
   1   1  10     6314.85     6280.51     73.81 o 
   2   1  10      854.22      871.77     14.33 o 
   3   1  10     3855.30     3817.26     55.78 o 
   4   1  10      539.48      513.28     13.37 o 
   5   1  10     1322.39     1406.01     38.52 o 
  -8   2  10      405.26      405.94     18.23 o 
  -7   2  10     1320.51     1340.10     43.11 o 
  -6   2  10      534.44      525.66     12.15 o 
  -5   2  10     1378.70     1385.65     19.54 o 
  -4   2  10     1160.74     1142.11     16.30 o 
  -3   2  10     2743.00     2724.19     27.10 o 
  -2   2  10       47.13       55.58      3.28 o 
  -1   2  10     2719.10     2711.18     30.29 o 
   0   2  10      210.91      204.53      5.16 o 
   1   2  10     4988.08     4858.92     44.92 o 
   2   2  10      302.93      310.62      8.14 o 
   3   2  10     5445.08     5436.70     75.00 o 
   4   2  10      520.50      523.94     13.99 o 
   5   2  10      933.53      969.11     20.53 o 
  -8   3  10       84.50       81.83      5.98 o 
  -7   3  10     1800.82     1808.19     29.39 o 
  -6   3  10       74.55       66.70      4.73 o 
  -5   3  10     3124.78     3164.10     34.42 o 
  -4   3  10      450.99      465.77     12.66 o 
  -3   3  10     3729.70     3653.11     39.54 o 
  -2   3  10      975.52      931.24     13.98 o 
  -1   3  10     6326.81     6201.55     55.67 o 
   0   3  10        6.70       10.75      2.03 o 
   1   3  10     3780.85     3822.17     37.09 o 
   2   3  10      736.17      736.44     13.46 o 
   3   3  10     3712.01     3741.77     72.77 o 
   4   3  10      903.46      904.04     20.75 o 
   5   3  10      435.41      453.22     13.68 o 
  -7   4  10     1786.64     1744.92     36.52 o 
  -6   4  10       27.63       27.71      2.96 o 
  -5   4  10     1138.26     1120.60     18.35 o 
  -4   4  10       68.56       63.70      3.80 o 
  -3   4  10     4008.36     4076.91     43.63 o 
  -2   4  10      148.91      162.77      4.93 o 
  -1   4  10     3254.03     3287.96     32.66 o 
   0   4  10      276.09      278.23      6.77 o 
   1   4  10     2741.81     2737.18     28.71 o 
   2   4  10      480.79      467.57      9.86 o 
   3   4  10     1622.82     1629.15     23.63 o 
   4   4  10      851.88      903.29     16.77 o 
  -7   5  10     1916.14     1886.13     32.24 o 
  -6   5  10       53.08       53.53      3.77 o 
  -5   5  10     1746.85     1725.21     24.99 o 
  -4   5  10      610.92      622.65     13.90 o 
  -3   5  10     1847.61     1883.91     21.32 o 
  -2   5  10     1213.66     1270.69     16.12 o 
  -1   5  10     1253.09     1273.66     16.29 o 
   0   5  10     1202.28     1219.45     15.95 o 
   1   5  10      524.98      519.68     10.98 o 
   2   5  10      597.23      598.57     17.02 o 
   3   5  10      144.97      143.23      6.58 o 
   4   5  10      489.50      527.15     15.02 o 
  -7   6  10     1645.98     1629.82     22.30 o 
  -6   6  10      754.90      748.70     14.98 o 
  -5   6  10     1881.73     1880.43     27.04 o 
  -4   6  10     1963.21     1937.38     29.53 o 
  -3   6  10     1821.82     1741.89     26.55 o 
  -2   6  10     1409.51     1382.25     17.42 o 
  -1   6  10     1364.84     1308.66     16.90 o 
   0   6  10     2196.69     2207.52     24.89 o 
   1   6  10      188.03      183.65      6.30 o 
   2   6  10      834.11      833.90     13.44 o 
   3   6  10        2.30        1.76      3.22 o 
  -7   7  10      954.85      972.59     16.13 o 
  -6   7  10     1315.37     1241.70     21.00 o 
  -5   7  10      584.75      591.96     21.89 o 
  -4   7  10     3178.23     3152.81     57.99 o 
  -3   7  10      704.38      723.27     11.70 o 
  -2   7  10     3248.55     3174.13     32.88 o 
  -1   7  10       70.06       74.90      4.15 o 
   0   7  10     2641.46     2694.65     31.35 o 
   1   7  10        0.71        0.65      2.20 o 
   2   7  10      958.74      962.35     16.59 o 
   3   7  10      100.37      100.77      5.82 o 
  -6   8  10     1527.19     1506.07     24.25 o 
  -5   8  10      536.05      510.84     15.43 o 
  -4   8  10     1680.07     1710.53     27.98 o 
  -3   8  10      413.43      403.50     12.68 o 
  -2   8  10     2100.80     2084.80     24.32 o 
  -1   8  10        1.24        1.69      2.23 o 
   0   8  10     2420.87     2445.91     27.90 o 
   1   8  10       25.46       20.99      3.41 o 
   2   8  10      947.66      991.16     17.47 o 
  -6   9  10     1099.46     1069.95     43.31 o 
  -5   9  10       89.17       66.01      7.17 o 
  -4   9  10     2426.65     2375.01     42.02 o 
  -3   9  10      418.57      426.08     12.39 o 
  -2   9  10     2153.73     2108.50     25.05 o 
  -1   9  10        7.32        1.90      2.81 o 
   0   9  10     1603.03     1683.48     24.04 o 
   1   9  10      214.13      202.08      8.35 o 
  -5  10  10       67.26       66.51      9.07 o 
  -4  10  10     1344.47     1433.66     41.66 o 
  -3  10  10       28.27       30.96      4.88 o 
  -2  10  10     1357.35     1395.67     22.41 o 
  -1  10  10       89.12       83.14      5.45 o 
   0  10  10     1485.70     1575.62     23.68 o 
  -1 -12  11     1192.63     1177.05     40.58 o 
   0 -12  11        7.57       10.97      5.89 o 
   1 -12  11      916.43      929.93     34.45 o 
   2 -12  11      111.75      110.35     12.02 o 
   3 -12  11      929.49      917.12     33.47 o 
  -2 -11  11       90.99      103.85     12.26 o 
  -1 -11  11      903.29      850.85     32.43 o 
   0 -11  11       99.95       99.93     11.28 o 
   1 -11  11      667.23      675.52     27.77 o 
   2 -11  11      646.21      620.34     26.18 o 
   3 -11  11      884.99      910.44     32.55 o 
   4 -11  11      427.22      459.36     22.13 o 
  -3 -10  11     1518.03     1614.60     32.19 o 
  -2 -10  11      229.67      215.87     18.12 o 
  -1 -10  11     1185.47     1192.93     38.62 o 
   0 -10  11     1104.20     1095.70     36.29 o 
   1 -10  11     1057.42     1101.46     36.29 o 
   2 -10  11     1656.99     1588.41     45.61 o 
   3 -10  11      728.85      683.18     26.85 o 
   4 -10  11      985.78     1008.32     25.91 o 
  -4  -9  11      104.29      119.52     22.35 o 
  -3  -9  11     1564.91     1606.53     31.45 o 
  -2  -9  11      345.27      365.92     12.60 o 
  -1  -9  11     1586.06     1544.57     44.81 o 
   0  -9  11     1311.15     1296.72     39.42 o 
   1  -9  11     3018.26     2899.84     69.52 o 
   2  -9  11     1770.03     1759.69     36.12 o 
   3  -9  11      296.49      302.71     12.85 o 
   4  -9  11     1745.09     1698.85     51.28 o 
   5  -9  11      148.63      141.85      9.56 o 
  -5  -8  11     1390.48     1452.50     59.43 o 
  -4  -8  11      989.12     1025.36     18.88 o 
  -3  -8  11     2249.83     2322.66     40.25 o 
  -2  -8  11      678.24      702.25     17.59 o 
  -1  -8  11     1427.06     1452.63     27.36 o 
   0  -8  11     4719.38     4748.67    102.13 o 
   1  -8  11     2420.69     2429.73     45.11 o 
   2  -8  11     2248.53     2082.80     63.82 o 
   3  -8  11       41.85       40.18      5.83 o 
   4  -8  11     2392.09     2396.95     45.74 o 
   5  -8  11        0.17        3.30      3.90 o 
  -5  -7  11     1077.90     1089.46     28.48 o 
  -4  -7  11     1104.25     1161.42     20.05 o 
  -3  -7  11     1559.02     1528.90     29.28 o 
  -2  -7  11     3070.39     3075.62     71.45 o 
  -1  -7  11     1915.73     1920.80     33.10 o 
   0  -7  11     2461.28     2501.78     45.35 o 
   1  -7  11     1546.17     1542.09     32.17 o 
   2  -7  11     1878.31     1846.96     36.58 o 
   3  -7  11        9.62       12.75      4.30 o 
   4  -7  11     2682.28     2607.78     48.25 o 
   5  -7  11      175.04      163.97     11.59 o 
  -6  -6  11     1165.65     1189.76     43.36 o 
  -5  -6  11      447.45      453.19     14.24 o 
  -4  -6  11     2049.11     2079.19     29.45 o 
  -3  -6  11      527.19      551.36     11.91 o 
  -2  -6  11     3630.51     3743.72     67.59 o 
  -1  -6  11       14.67       21.06      3.30 o 
   0  -6  11     1820.06     1797.59     26.47 o 
   1  -6  11       68.26       68.54      8.61 o 
   2  -6  11      866.98      839.81     79.18 o 
   3  -6  11      109.01      109.92      7.82 o 
   4  -6  11     2259.20     2133.93     41.27 o 
   5  -6  11      448.72      445.23     15.87 o 
   6  -6  11      615.15      578.23     31.14 o 
  -6  -5  11     1750.34     1801.12     37.00 o 
  -5  -5  11       81.16       73.88      6.23 o 
  -4  -5  11     2226.17     2301.61     31.47 o 
  -3  -5  11      238.88      251.16     14.64 o 
  -2  -5  11     2704.55     2686.01     36.71 o 
  -1  -5  11       49.17       54.41      5.09 o 
   0  -5  11      889.28      855.34     15.68 o 
   1  -5  11      282.40      259.48     10.86 o 
   2  -5  11      458.15      422.22     14.32 o 
   3  -5  11      389.23      400.25     17.87 o 
   4  -5  11     1770.74     1701.69     35.08 o 
   5  -5  11     1133.04     1113.00     27.01 o 
   6  -5  11      259.58      269.92     21.58 o 
  -6  -4  11     2369.03     2356.71     49.50 o 
  -5  -4  11       17.74       19.74      4.14 o 
  -4  -4  11     2618.52     2690.88     35.14 o 
  -3  -4  11       62.83       59.16      3.70 o 
  -2  -4  11     3884.42     3870.86     63.17 o 
  -1  -4  11      438.87      455.28     10.75 o 
   0  -4  11      902.79      853.64     28.41 o 
   1  -4  11     1233.53     1191.34     26.16 o 
   2  -4  11      798.20      762.49     20.57 o 
   3  -4  11      791.99      764.23     20.24 o 
   4  -4  11      922.69      862.00     22.36 o 
   5  -4  11     1503.35     1535.68     55.45 o 
   6  -4  11      776.07      732.59     35.25 o 
  -7  -3  11       40.38       38.32      4.81 o 
  -6  -3  11     1950.31     1979.46     35.91 o 
  -5  -3  11       11.39       10.99      3.46 o 
  -4  -3  11     2616.33     2692.46     31.54 o 
  -3  -3  11      204.21      223.78      6.38 o 
  -2  -3  11     1560.87     1613.05     27.88 o 
  -1  -3  11      443.54      443.55     10.54 o 
   0  -3  11     1978.48     1954.01     31.24 o 
   1  -3  11     5076.59     4939.72     59.62 o 
   2  -3  11     1112.55     1091.89     26.76 o 
   3  -3  11     1609.63     1562.01     32.35 o 
   4  -3  11      271.31      245.25     11.30 o 
   5  -3  11     1292.16     1225.85     28.72 o 
   6  -3  11      203.35      194.70     18.94 o 
  -7  -2  11        0.16        0.00      2.58 o 
  -6  -2  11     5254.37     5307.40    120.40 o 
  -5  -2  11       43.48       45.04      4.31 o 
  -4  -2  11     2746.04     2847.80     44.13 o 
  -3  -2  11     1127.92     1152.36     17.53 o 
  -2  -2  11     4668.73     4628.41     47.89 o 
  -1  -2  11      657.03      689.52     17.61 o 
   0  -2  11     3297.01     3229.94     41.63 o 
   1  -2  11     5025.67     4975.59     60.17 o 
   2  -2  11     1232.27     1169.69     26.15 o 
   3  -2  11     3180.77     3113.54     54.21 o 
   4  -2  11      451.85      482.22     16.13 o 
   5  -2  11     1392.47     1448.94     32.30 o 
  -7  -1  11      173.90      177.57      9.24 o 
  -6  -1  11     2612.03     2569.53     86.68 o 
  -5  -1  11      687.51      686.54     14.78 o 
  -4  -1  11     3128.38     3103.19     41.20 o 
  -3  -1  11     3457.47     3472.54     38.01 o 
  -2  -1  11     3579.35     3535.24     50.87 o 
  -1  -1  11     3655.36     3583.22     45.51 o 
   0  -1  11     2868.90     2784.59     37.06 o 
   1  -1  11     8605.38     8536.43    141.75 o 
   2  -1  11     1078.66     1103.92     19.14 o 
   3  -1  11     3675.54     3586.60     75.13 o 
   4  -1  11        3.08        3.59      3.79 o 
   5  -1  11     1289.19     1305.87     30.35 o 
  -7   0  11      438.66      433.86     14.26 o 
  -6   0  11      881.37      893.73     25.75 o 
  -5   0  11     1434.63     1425.98     23.64 o 
  -4   0  11      285.99      277.88      9.15 o 
  -3   0  11     3696.70     3778.19     50.38 o 
  -2   0  11       25.43       33.97      2.95 o 
  -1   0  11     4648.52     4567.78     47.19 o 
   0   0  11        1.29        4.30      2.32 o 
   1   0  11     6155.67     6141.40     97.73 o 
   2   0  11       49.99       49.11      5.85 o 
   3   0  11     2567.97     2462.77     80.77 o 
   4   0  11      111.76       99.17      7.90 o 
   5   0  11     1481.04     1497.04     47.57 o 
  -7   1  11     1027.92     1034.49     39.05 o 
  -6   1  11      256.23      246.62     10.18 o 
  -5   1  11     1650.48     1620.89     25.92 o 
  -4   1  11      450.13      443.82     12.03 o 
  -3   1  11     2590.48     2619.84     29.92 o 
  -2   1  11      280.12      259.39      6.67 o 
  -1   1  11     3700.61     3727.24     39.83 o 
   0   1  11       11.42       20.17      3.06 o 
   1   1  11     2275.70     2213.47     31.65 o 
   2   1  11       24.87       29.01      3.79 o 
   3   1  11     1620.14     1587.51     33.35 o 
   4   1  11      376.31      365.08     14.24 o 
   5   1  11      928.14      954.56     25.35 o 
  -7   2  11     1136.38     1076.37     24.15 o 
  -6   2  11       18.71       18.92      4.18 o 
  -5   2  11     2246.40     2232.55     32.88 o 
  -4   2  11       74.50       82.24      5.57 o 
  -3   2  11     3854.89     3919.28     42.26 o 
  -2   2  11      374.72      365.89      8.15 o 
  -1   2  11     2913.89     2885.86     32.48 o 
   0   2  11       76.13       78.24      3.94 o 
   1   2  11     2232.11     2195.78     27.71 o 
   2   2  11      118.90      119.52      5.51 o 
   3   2  11     1267.46     1238.78     30.98 o 
   4   2  11      713.85      712.29     17.09 o 
   5   2  11      592.12      632.71     18.48 o 
  -7   3  11     1032.54     1019.97     23.34 o 
  -6   3  11        4.24        8.75      3.47 o 
  -5   3  11     2960.41     2930.74     41.03 o 
  -4   3  11       41.63       43.93      4.38 o 
  -3   3  11     1857.04     1886.33     23.85 o 
  -2   3  11     1307.93     1267.30     17.81 o 
  -1   3  11     4660.16     4558.14     43.12 o 
   0   3  11       63.66       78.41      5.17 o 
   1   3  11      889.96      880.28     15.80 o 
   2   3  11     1363.84     1368.95     20.61 o 
   3   3  11      917.58      911.49     16.45 o 
   4   3  11     1204.29     1263.50     40.36 o 
  -7   4  11     1127.49     1054.45     24.02 o 
  -6   4  11       17.93       24.82      3.58 o 
  -5   4  11     2596.02     2591.85     31.30 o 
  -4   4  11      108.38      103.78      8.06 o 
  -3   4  11     3605.42     3580.69     39.79 o 
  -2   4  11      376.39      407.38      8.15 o 
  -1   4  11     1155.39     1191.82     15.65 o 
   0   4  11      456.73      451.65      8.76 o 
   1   4  11      905.24      904.56     14.88 o 
   2   4  11     1265.39     1260.45     19.90 o 
   3   4  11      506.33      514.94     16.67 o 
   4   4  11     1224.86     1266.77     24.99 o 
  -7   5  11     1385.74     1311.40     27.77 o 
  -6   5  11      168.49      178.90      7.26 o 
  -5   5  11     2594.45     2513.78     36.19 o 
  -4   5  11      695.72      689.73     15.12 o 
  -3   5  11     3200.06     3102.62     35.74 o 
  -2   5  11     2233.23     2105.27     23.71 o 
  -1   5  11     1806.20     1765.80     20.96 o 
   0   5  11     2060.79     1998.14     23.19 o 
   1   5  11      467.45      481.45      9.58 o 
   2   5  11     2242.19     2249.34     30.13 o 
   3   5  11      220.34      240.78      8.73 o 
  -7   6  11     1347.18     1369.76     28.71 o 
  -6   6  11      888.06      863.78     16.83 o 
  -5   6  11      859.96      828.25     19.92 o 
  -4   6  11     1001.84      982.94     22.77 o 
  -3   6  11      531.17      527.28      9.83 o 
  -2   6  11     1963.74     1955.23     22.85 o 
  -1   6  11      179.95      186.89     10.30 o 
   0   6  11     3329.74     3325.33     34.74 o 
   1   6  11        1.29        1.17      2.18 o 
   2   6  11     1869.14     1953.47     32.14 o 
   3   6  11        5.33        3.54      3.84 o 
  -6   7  11     1390.82     1393.62     23.15 o 
  -5   7  11      472.47      480.24     15.04 o 
  -4   7  11     1162.66     1172.01     21.83 o 
  -3   7  11      490.16      472.88      9.56 o 
  -2   7  11     1492.65     1497.42     25.31 o 
  -1   7  11      106.85      107.01      7.12 o 
   0   7  11     2182.48     2225.63     26.07 o 
   1   7  11       13.75       23.03      3.94 o 
   2   7  11      924.97      976.99     17.19 o 
  -6   8  11     1494.72     1512.86     31.12 o 
  -5   8  11       71.40       84.27      7.24 o 
  -4   8  11     1436.00     1474.86     25.94 o 
  -3   8  11        0.87        3.58      2.78 o 
  -2   8  11     1664.41     1709.79     21.61 o 
  -1   8  11        1.20        3.42      2.36 o 
   0   8  11     2884.97     2977.80     62.80 o 
   1   8  11       45.97       55.12      4.78 o 
  -5   9  11       62.26       56.19      6.65 o 
  -4   9  11     1868.82     1833.84     40.43 o 
  -3   9  11       14.67       17.50      4.07 o 
  -2   9  11     1276.16     1377.83     19.24 o 
  -1   9  11        4.47        2.04      2.45 o 
   0   9  11     1119.85     1218.67     43.36 o 
  -1 -11  12     1719.43     1773.79     52.66 o 
   0 -11  12        5.27        1.35      4.78 o 
   1 -11  12     1153.03     1203.47     40.09 o 
   2 -11  12      593.27      605.08     26.67 o 
   3 -11  12     1020.29      979.40     34.88 o 
  -2 -10  12      360.52      380.15     21.03 o 
  -1 -10  12     1713.41     1713.53     49.90 o 
   0 -10  12      201.17      203.29     15.26 o 
   1 -10  12     1550.81     1506.38     45.18 o 
   2 -10  12     1438.53     1454.39     43.96 o 
   3 -10  12      779.68      741.30     28.75 o 
  -3  -9  12     1467.84     1536.02     31.03 o 
  -2  -9  12      865.36      926.32     21.69 o 
  -1  -9  12      966.05     1004.05     34.76 o 
   0  -9  12      295.22      293.28     17.41 o 
   1  -9  12      675.73      654.37     26.36 o 
   2  -9  12     1722.90     1704.76     48.12 o 
   3  -9  12      361.43      359.81     26.27 o 
   4  -9  12     1633.56     1674.88     36.54 o 
  -4  -8  12     1481.89     1483.81     30.52 o 
  -3  -8  12     1677.20     1717.54     32.72 o 
  -2  -8  12     1006.21      999.56     26.51 o 
  -1  -8  12      179.80      176.13     13.36 o 
   0  -8  12     4200.35     4242.35     94.29 o 
   1  -8  12      339.65      321.66     17.17 o 
   2  -8  12     1351.86     1285.28     53.89 o 
   3  -8  12        4.62        5.47      3.84 o 
   4  -8  12     2315.00     2315.02     45.56 o 
  -5  -7  12      362.61      380.20     13.49 o 
  -4  -7  12      958.68      992.97     22.95 o 
  -3  -7  12      487.14      514.12     15.32 o 
  -2  -7  12     1484.43     1492.01     35.40 o 
  -1  -7  12       92.32      121.44     11.53 o 
   0  -7  12     1668.98     1631.88     34.09 o 
   1  -7  12       65.76       73.99      7.04 o 
   2  -7  12     1303.65     1342.28     40.77 o 
   3  -7  12        2.13        0.00      3.49 o 
   4  -7  12     1715.66     1698.19     36.41 o 
   5  -7  12       84.29       76.38      7.85 o 
  -5  -6  12      317.18      295.06     11.62 o 
  -4  -6  12     1719.50     1747.12     26.37 o 
  -3  -6  12      371.67      381.01     21.79 o 
  -2  -6  12     1947.76     2004.31     35.02 o 
  -1  -6  12        2.57        1.36      2.45 o 
   0  -6  12     3731.98     3734.01    105.90 o 
   1  -6  12      274.73      286.39     12.19 o 
   2  -6  12     1205.20     1221.14     28.28 o 
   3  -6  12      221.93      199.62     10.63 o 
   4  -6  12     1491.96     1492.44     33.12 o 
   5  -6  12      275.15      281.20     13.12 o 
  -6  -5  12     1246.75     1319.65     39.66 o 
  -5  -5  12       11.60       12.52      3.86 o 
  -4  -5  12     1818.20     1848.22     41.15 o 
  -3  -5  12        0.07       10.66      3.66 o 
  -2  -5  12     1994.64     2007.65     30.05 o 
  -1  -5  12      660.53      656.17     14.02 o 
   0  -5  12     3475.04     3381.72     44.17 o 
   1  -5  12      712.40      718.89     19.79 o 
   2  -5  12     1909.09     1848.22     37.28 o 
   3  -5  12      820.45      816.68     22.11 o 
   4  -5  12     1253.28     1199.26     29.76 o 
   5  -5  12     1026.41      991.90     47.97 o 
  -6  -4  12     1097.62     1132.31     33.56 o 
  -5  -4  12       49.52       52.70      5.58 o 
  -4  -4  12     2522.19     2656.70     35.33 o 
  -3  -4  12       29.62       35.78      3.98 o 
  -2  -4  12     2695.03     2784.46     38.42 o 
  -1  -4  12      797.05      795.24     15.71 o 
   0  -4  12     2606.50     2554.02     35.21 o 
   1  -4  12      818.98      783.09     20.74 o 
   2  -4  12     1778.17     1665.77     49.63 o 
   3  -4  12     1451.51     1384.92     37.00 o 
   4  -4  12      652.44      646.38     19.66 o 
   5  -4  12     1056.41     1040.43     26.72 o 
  -6  -3  12     1759.21     1815.21     34.27 o 
  -5  -3  12      198.74      214.66     10.58 o 
  -4  -3  12     3554.42     3631.00     49.08 o 
  -3  -3  12      854.69      906.42     14.55 o 
  -2  -3  12     2727.32     2704.41     37.38 o 
  -1  -3  12     1657.53     1666.50     26.47 o 
   0  -3  12     3637.32     3588.21     46.30 o 
   1  -3  12     2513.68     2544.49     46.21 o 
   2  -3  12     1885.65     1796.51     36.30 o 
   3  -3  12     1789.87     1716.99     35.71 o 
   4  -3  12      150.57      133.52      9.20 o 
   5  -3  12     2173.66     2170.77     43.80 o 
  -6  -2  12     2817.44     2826.39     46.86 o 
  -5  -2  12      225.17      215.34      8.32 o 
  -4  -2  12     1670.48     1751.89     23.20 o 
  -3  -2  12     2930.72     3042.15     34.75 o 
  -2  -2  12     3134.60     3031.96     40.80 o 
  -1  -2  12     3053.22     2992.34     40.01 o 
   0  -2  12     2429.17     2361.56     33.16 o 
   1  -2  12     3225.79     3197.46     42.25 o 
   2  -2  12      392.46      376.55     13.89 o 
   3  -2  12     3347.37     3156.68     99.90 o 
   4  -2  12      282.79      280.77     12.81 o 
   5  -2  12     1391.08     1409.56     41.23 o 
  -7  -1  12      515.60      527.14     16.40 o 
  -6  -1  12     1474.55     1463.57     29.13 o 
  -5  -1  12      823.93      848.57     27.05 o 
  -4  -1  12      387.67      400.24      9.20 o 
  -3  -1  12     2186.70     2259.88     27.45 o 
  -2  -1  12      253.86      251.40      6.84 o 
  -1  -1  12     1244.60     1227.33     20.72 o 
   0  -1  12       90.43       93.29      8.15 o 
   1  -1  12     3953.56     3734.25     90.00 o 
   2  -1  12      132.46      119.18      8.21 o 
   3  -1  12     2258.14     2178.60     42.40 o 
   4  -1  12      123.21      119.68      8.87 o 
   5  -1  12     1159.04     1169.58     52.02 o 
  -7   0  12      237.95      248.72     11.41 o 
  -6   0  12      943.18      920.75     57.07 o 
  -5   0  12     1194.06     1217.57     30.29 o 
  -4   0  12      359.08      361.42     10.25 o 
  -3   0  12     2307.49     2316.99     28.02 o 
  -2   0  12      539.34      589.26     10.80 o 
  -1   0  12     1444.38     1365.79     42.30 o 
   0   0  12      224.75      230.98      8.02 o 
   1   0  12     2522.91     2481.32     35.00 o 
   2   0  12        8.87       10.51      3.04 o 
   3   0  12     1773.24     1793.64     51.71 o 
   4   0  12       53.03       57.67      6.98 o 
  -7   1  12      823.97      804.84     20.68 o 
  -6   1  12      152.94      161.31     12.26 o 
  -5   1  12     1015.26      981.72     19.03 o 
  -4   1  12        7.72        9.25      2.70 o 
  -3   1  12     2478.98     2503.69     41.31 o 
  -2   1  12      149.53      133.52      5.12 o 
  -1   1  12     2477.52     2451.20     34.68 o 
   0   1  12      461.80      445.94     11.30 o 
   1   1  12     3359.46     3224.73     70.16 o 
   2   1  12      317.05      312.50     15.99 o 
   3   1  12     2536.04     2506.18     47.49 o 
   4   1  12      768.81      781.26     40.61 o 
  -7   2  12     1246.73     1280.15     31.85 o 
  -6   2  12       12.79       12.47      3.97 o 
  -5   2  12     1475.10     1467.81     24.92 o 
  -4   2  12       36.95       38.44      4.31 o 
  -3   2  12     2973.01     2827.98     32.91 o 
  -2   2  12      239.65      226.97      6.65 o 
  -1   2  12     1198.17     1203.67     17.32 o 
   0   2  12      803.49      774.54     15.91 o 
   1   2  12     1488.38     1465.22     24.42 o 
   2   2  12      232.20      237.10      7.79 o 
   3   2  12     1108.61     1124.17     22.56 o 
   4   2  12      922.89      935.51     20.72 o 
  -7   3  12     1515.47     1534.18     31.00 o 
  -6   3  12       57.30       58.88      6.00 o 
  -5   3  12     2038.96     1990.02     32.47 o 
  -4   3  12       14.30       16.86      3.40 o 
  -3   3  12     3353.60     3248.40     37.06 o 
  -2   3  12     1357.80     1290.51     18.53 o 
  -1   3  12     5166.62     4946.88     54.41 o 
   0   3  12      660.92      676.65     13.06 o 
   1   3  12      897.40      882.62     15.65 o 
   2   3  12      817.89      803.24     15.21 o 
   3   3  12     1138.71     1102.76     22.71 o 
  -6   4  12      192.37      160.20      8.80 o 
  -5   4  12     1881.44     1814.05     24.45 o 
  -4   4  12      323.61      335.86     10.41 o 
  -3   4  12     2117.94     2093.33     26.69 o 
  -2   4  12     1403.28     1356.41     19.45 o 
  -1   4  12     1359.90     1326.23     17.31 o 
   0   4  12     1780.72     1761.71     22.90 o 
   1   4  12      517.87      531.56     12.00 o 
   2   4  12     1015.89     1046.74     18.33 o 
   3   4  12      202.04      210.78      8.36 o 
  -6   5  12      227.31      227.74      8.34 o 
  -5   5  12     1697.38     1697.42     28.27 o 
  -4   5  12      866.51      839.96     17.59 o 
  -3   5  12     1360.45     1277.16     19.09 o 
  -2   5  12      813.13      823.31     12.95 o 
  -1   5  12      765.81      750.11     12.35 o 
   0   5  12     1825.32     1828.55     22.30 o 
   1   5  12       11.62       14.74      3.40 o 
   2   5  12     1570.77     1617.79     26.78 o 
  -6   6  12      737.69      732.01     15.63 o 
  -5   6  12     1030.67     1031.50     20.74 o 
  -4   6  12     1252.87     1281.68     31.20 o 
  -3   6  12      410.29      424.97      9.10 o 
  -2   6  12      730.68      753.07     12.57 o 
  -1   6  12      309.95      322.30      8.03 o 
   0   6  12     1391.35     1360.40     18.55 o 
   1   6  12        4.41        0.08      2.74 o 
   2   6  12     1176.94     1208.04     20.85 o 
  -5   7  12      475.64      479.19     15.45 o 
  -4   7  12      873.91      880.97     18.80 o 
  -3   7  12       46.06       49.24      4.50 o 
  -2   7  12      926.13      948.83     14.80 o 
  -1   7  12        2.68        5.52      2.50 o 
   0   7  12     1649.67     1683.00     22.00 o 
   1   7  12      128.48      129.59      5.90 o 
  -4   8  12     1206.19     1272.39     28.36 o 
  -3   8  12        7.04       12.60     10.87 o 
  -2   8  12     1134.85     1227.59     17.83 o 
  -1   8  12       42.88       43.53      4.91 o 
   0   8  12     1716.14     1794.40     32.29 o 
  -1 -10  13      970.21      955.19     35.43 o 
   0 -10  13      597.54      574.79     26.18 o 
   1 -10  13      797.39      786.72     31.14 o 
   2 -10  13     1219.16     1261.90     41.20 o 
  -2  -9  13     1600.32     1721.32     50.76 o 
  -1  -9  13      339.59      365.68     20.35 o 
   0  -9  13     1104.45     1131.44     38.01 o 
   1  -9  13       34.31       37.58      8.21 o 
   2  -9  13     2133.20     2160.69     57.99 o 
   3  -9  13       35.02       35.97      6.71 o 
  -3  -8  13      415.40      445.67     30.32 o 
  -2  -8  13     1536.43     1646.87     31.92 o 
  -1  -8  13       55.27       69.15      9.81 o 
   0  -8  13     3274.52     3370.11     79.88 o 
   1  -8  13       91.05       88.15      8.55 o 
   2  -8  13     1273.07     1220.03     29.72 o 
   3  -8  13      179.64      179.54     10.90 o 
  -4  -7  13     1483.24     1595.17     32.00 o 
  -3  -7  13      157.85      153.27      8.80 o 
  -2  -7  13     2252.54     2358.20     40.74 o 
  -1  -7  13       18.93       21.52      6.62 o 
   0  -7  13     1565.62     1621.83     48.80 o 
   1  -7  13      126.18      136.24      9.29 o 
   2  -7  13     1372.66     1398.48     32.09 o 
   3  -7  13      123.18      107.76      8.88 o 
   4  -7  13     1157.69     1155.62     29.09 o 
  -5  -6  13      230.29      248.08     11.05 o 
  -4  -6  13     1448.91     1449.03     33.60 o 
  -3  -6  13      120.35      125.42      7.99 o 
  -2  -6  13     2170.89     2252.80     67.50 o 
  -1  -6  13        0.13        4.26      3.04 o 
   0  -6  13     2451.65     2482.79     46.99 o 
   1  -6  13      709.84      690.71     20.22 o 
   2  -6  13     1197.05     1136.49     27.85 o 
   3  -6  13      382.56      397.51     15.53 o 
   4  -6  13     1346.78     1327.00     31.43 o 
  -5  -5  13       27.38       23.96      9.47 o 
  -4  -5  13     1291.32     1337.47     48.52 o 
  -3  -5  13      137.62      132.17      7.89 o 
  -2  -5  13     2122.19     2272.49     33.74 o 
  -1  -5  13       17.09       28.54      7.56 o 
   0  -5  13     2048.78     2094.96     41.18 o 
   1  -5  13      710.40      688.59     25.07 o 
   2  -5  13     1514.13     1468.06     32.71 o 
   3  -5  13      535.10      538.61     19.37 o 
   4  -5  13     1231.65     1279.47     30.73 o 
  -5  -4  13        1.40        0.00      3.40 o 
  -4  -4  13     1846.80     1905.31     53.06 o 
  -3  -4  13       30.27       41.93      4.60 o 
  -2  -4  13     2020.01     2065.27     32.12 o 
  -1  -4  13      681.49      689.88     15.51 o 
   0  -4  13     2912.87     2799.97     38.63 o 
   1  -4  13     2332.10     2276.21     43.74 o 
   2  -4  13     1930.84     1849.28     38.05 o 
   3  -4  13     1642.93     1495.84     33.36 o 
   4  -4  13      598.60      570.54     19.02 o 
  -6  -3  13     1239.83     1255.47     27.16 o 
  -5  -3  13      351.43      374.40     12.85 o 
  -4  -3  13     1976.39     2052.92     26.74 o 
  -3  -3  13     1134.08     1152.77     26.08 o 
  -2  -3  13      611.40      672.06     14.87 o 
  -1  -3  13     2205.30     2175.08     31.98 o 
   0  -3  13     1430.94     1393.49     23.09 o 
   1  -3  13     4584.10     4326.56     79.85 o 
   2  -3  13     1361.47     1253.88     53.18 o 
   3  -3  13     2525.18     2427.33     46.84 o 
   4  -3  13        1.58        0.00      4.11 o 
  -6  -2  13      952.99      946.60     31.79 o 
  -5  -2  13      537.98      541.28     13.76 o 
  -4  -2  13      919.19      973.52     27.88 o 
  -3  -2  13     2498.49     2462.94     35.80 o 
  -2  -2  13      191.71      219.87     12.33 o 
  -1  -2  13     1867.59     1825.36     28.17 o 
   0  -2  13      228.89      224.24      8.06 o 
   1  -2  13     1694.89     1596.93     33.82 o 
   2  -2  13       32.00       33.93      5.73 o 
   3  -2  13     1945.66     1868.40     45.92 o 
   4  -2  13       96.35       86.87      8.19 o 
  -6  -1  13     1246.38     1250.66     32.77 o 
  -5  -1  13      774.86      791.12     29.53 o 
  -4  -1  13      340.16      382.27     10.94 o 
  -3  -1  13     3262.59     3237.45     37.04 o 
  -2  -1  13       22.50       26.77      3.81 o 
  -1  -1  13     2090.92     2014.44     30.30 o 
   0  -1  13      243.42      249.36     10.24 o 
   1  -1  13     1824.76     1795.76     28.01 o 
   2  -1  13       64.63       62.83      6.86 o 
   3  -1  13     1359.47     1365.74     31.70 o 
   4  -1  13      165.39      177.55     10.78 o 
  -6   0  13      498.59      512.41     28.78 o 
  -5   0  13     1266.63     1265.55     22.95 o 
  -4   0  13      315.17      317.31      9.89 o 
  -3   0  13     1996.72     1937.82     33.25 o 
  -2   0  13       25.71       27.74      5.95 o 
  -1   0  13     2031.70     1928.65     29.47 o 
   0   0  13      112.56      113.35      6.42 o 
   1   0  13      978.82      949.63     34.43 o 
   2   0  13      222.61      219.24     11.22 o 
   3   0  13     1123.35     1111.52     27.88 o 
   4   0  13      337.14      335.29     14.70 o 
  -6   1  13      101.06       92.41      7.15 o 
  -5   1  13     1278.06     1229.14     28.75 o 
  -4   1  13      155.31      153.54      7.08 o 
  -3   1  13     2210.48     2101.47     36.47 o 
  -2   1  13      201.22      194.36      7.75 o 
  -1   1  13     2278.82     2166.72     32.32 o 
   0   1  13       17.03       18.87      4.98 o 
   1   1  13      947.99      922.84     22.33 o 
   2   1  13      259.69      250.32     12.14 o 
   3   1  13      821.97      819.20     23.42 o 
  -6   2  13       13.24       13.29      4.27 o 
  -5   2  13     1480.27     1489.64     32.31 o 
  -4   2  13        7.03        7.75      2.88 o 
  -3   2  13     2143.86     2111.98     26.93 o 
  -2   2  13      138.59      148.02      6.29 o 
  -1   2  13     2638.64     2603.55     37.34 o 
   0   2  13     1030.58     1000.10     27.97 o 
   1   2  13     1261.65     1269.20     23.35 o 
   2   2  13     1117.43     1121.14     46.14 o 
   3   2  13      687.61      681.26     21.26 o 
  -6   3  13       14.52       11.12      4.20 o 
  -5   3  13     1890.14     1883.11     30.57 o 
  -4   3  13        1.81        3.90      2.77 o 
  -3   3  13     1790.28     1760.18     23.80 o 
  -2   3  13      254.07      264.96     11.43 o 
  -1   3  13     2011.66     1919.52     30.06 o 
   0   3  13      717.75      715.70     17.25 o 
   1   3  13      359.46      355.38     11.05 o 
   2   3  13     2073.10     2080.71     53.76 o 
   3   3  13      539.44      523.98     15.32 o 
  -6   4  13      229.66      203.31     10.18 o 
  -5   4  13     2032.91     2075.34     32.85 o 
  -4   4  13      384.28      386.58     12.71 o 
  -3   4  13      943.49      989.25     20.36 o 
  -2   4  13     1650.75     1577.33     22.11 o 
  -1   4  13      459.05      461.11     10.35 o 
   0   4  13     1141.69     1143.44     18.98 o 
   1   4  13       30.91       33.98      4.22 o 
   2   4  13     1645.02     1674.10     37.53 o 
  -5   5  13     1144.72     1204.26     36.66 o 
  -4   5  13      954.16      976.98     19.89 o 
  -3   5  13      677.31      665.72     13.12 o 
  -2   5  13      787.54      845.85     15.04 o 
  -1   5  13      147.73      149.43      6.13 o 
   0   5  13     1482.75     1508.11     23.17 o 
   1   5  13       24.45       24.55      4.10 o 
  -5   6  13      624.41      611.87     15.74 o 
  -4   6  13      951.22      947.69     19.90 o 
  -3   6  13      102.56      109.82      6.76 o 
  -2   6  13      808.25      825.93     13.73 o 
  -1   6  13        1.22        2.75      2.37 o 
   0   6  13     1408.40     1461.11     23.24 o 
  -4   7  13     1007.93     1042.42     21.44 o 
  -3   7  13       40.92       48.93      5.39 o 
  -2   7  13     1094.19     1160.28     17.29 o 
  -1   7  13        4.47        5.03      2.70 o 
  -1  -9  14       96.31      108.88     12.87 o 
   0  -9  14     1593.40     1631.63     49.23 o 
   1  -9  14        4.72        2.51      6.13 o 
  -2  -8  14      900.50      930.55     34.33 o 
  -1  -8  14      123.51      114.82     12.20 o 
   0  -8  14     2823.40     2881.45     72.28 o 
   1  -8  14       89.78       94.29     11.16 o 
   2  -8  14     1274.49     1255.05     31.16 o 
  -3  -7  14       65.09       68.14      6.96 o 
  -2  -7  14     1082.60     1137.01     25.13 o 
  -1  -7  14        7.82       15.26      6.74 o 
   0  -7  14     2499.79     2583.17     49.75 o 
   1  -7  14       98.24       97.46      9.01 o 
   2  -7  14     1051.37     1002.99     38.38 o 
   3  -7  14      331.66      328.01     15.07 o 
  -4  -6  14      919.13      981.41     26.02 o 
  -3  -6  14       10.61       12.17      4.36 o 
  -2  -6  14     1431.96     1488.94     29.64 o 
  -1  -6  14       37.28       31.73      5.77 o 
   0  -6  14     2558.77     2569.70     49.18 o 
   1  -6  14      184.09      183.74     10.66 o 
   2  -6  14     1090.68     1109.90     28.36 o 
   3  -6  14      419.38      400.27     16.29 o 
  -4  -5  14     1253.85     1331.99     28.32 o 
  -3  -5  14      153.06      142.18      8.66 o 
  -2  -5  14     1628.75     1672.03     27.73 o 
  -1  -5  14      353.95      344.53     10.59 o 
   0  -5  14     1443.12     1389.74     31.93 o 
   1  -5  14      815.43      769.20     22.18 o 
   2  -5  14     1025.80      987.70     32.40 o 
   3  -5  14     1194.77     1151.38     29.25 o 
  -5  -4  14       43.94       33.17      7.91 o 
  -4  -4  14     1431.65     1506.39     32.98 o 
  -3  -4  14      477.95      472.41     13.00 o 
  -2  -4  14     1316.05     1335.60     23.72 o 
  -1  -4  14      859.16      836.44     17.33 o 
   0  -4  14      701.67      719.67     21.09 o 
   1  -4  14     1674.33     1527.43     33.81 o 
   2  -4  14      391.89      403.56     15.69 o 
   3  -4  14     1992.52     1944.25     49.14 o 
  -5  -3  14      184.78      183.60     12.44 o 
  -4  -3  14     1387.23     1411.89     31.92 o 
  -3  -3  14     1316.69     1329.95     30.27 o 
  -2  -3  14      947.14      993.46     21.24 o 
  -1  -3  14     1589.53     1560.32     25.87 o 
   0  -3  14      222.95      223.02     13.21 o 
   1  -3  14     1750.36     1711.40     36.47 o 
   2  -3  14      306.74      300.44     13.53 o 
   3  -3  14     1281.32     1269.88     31.02 o 
  -5  -2  14      341.51      326.98     10.95 o 
  -4  -2  14     1227.36     1204.04     28.79 o 
  -3  -2  14     1151.78     1172.28     22.01 o 
  -2  -2  14      603.76      605.58     20.10 o 
  -1  -2  14     1084.85     1071.91     20.10 o 
   0  -2  14       63.39       63.54      5.16 o 
   1  -2  14     1736.33     1620.31     35.17 o 
   2  -2  14       57.87       46.18      6.57 o 
   3  -2  14     1302.81     1283.43     31.30 o 
  -5  -1  14      795.20      822.89     17.95 o 
  -4  -1  14      445.63      437.30     12.14 o 
  -3  -1  14     2683.45     2617.38     38.31 o 
  -2  -1  14      343.56      339.34     10.50 o 
  -1  -1  14     1198.55     1196.88     23.84 o 
   0  -1  14       49.43       52.72      4.83 o 
   1  -1  14     1574.58     1462.54     32.78 o 
   2  -1  14       44.07       37.30      6.26 o 
   3  -1  14     1175.58     1112.48     42.70 o 
  -5   0  14     1425.64     1423.39     36.29 o 
  -4   0  14      160.75      164.95      7.57 o 
  -3   0  14     1474.23     1509.73     25.90 o 
  -2   0  14       67.72       67.11      5.27 o 
  -1   0  14     1281.12     1278.82     22.89 o 
   0   0  14       28.65       30.08      4.94 o 
   1   0  14     1247.72     1218.28     42.29 o 
   2   0  14       86.51       91.28      8.01 o 
   3   0  14      633.46      615.60     20.42 o 
  -5   1  14     1635.93     1711.77     28.92 o 
  -4   1  14       33.84       36.75      4.53 o 
  -3   1  14     1365.71     1348.91     27.58 o 
  -2   1  14       11.73       13.42      3.53 o 
  -1   1  14     1054.72     1009.73     19.78 o 
   0   1  14      453.87      436.85     12.20 o 
   1   1  14     1116.22     1135.35     40.08 o 
   2   1  14      511.93      526.54     18.33 o 
  -5   2  14     2055.95     2102.52     33.49 o 
  -4   2  14        0.68        0.00      2.44 o 
  -3   2  14     1760.79     1764.86     33.49 o 
  -2   2  14      209.35      200.18      8.50 o 
  -1   2  14     1851.69     1818.68     29.46 o 
   0   2  14     1029.54      978.74     25.33 o 
   1   2  14      491.15      507.37     13.75 o 
   2   2  14      846.71      830.73     35.46 o 
  -5   3  14     1706.04     1757.62     29.69 o 
  -4   3  14       62.60       50.06      7.09 o 
  -3   3  14     1164.08     1199.67     18.81 o 
  -2   3  14      630.44      623.93     15.24 o 
  -1   3  14     1214.71     1193.28     22.56 o 
   0   3  14     1233.23     1231.35     23.25 o 
   1   3  14      183.04      178.75      8.51 o 
  -5   4  14     2051.35     2168.19     34.71 o 
  -4   4  14      278.03      270.54      9.95 o 
  -3   4  14      670.34      718.94     13.97 o 
  -2   4  14     1778.84     1764.62     24.57 o 
  -1   4  14      971.79      914.96     19.35 o 
   0   4  14     1086.09     1103.40     25.89 o 
   1   4  14        6.74        7.24      4.18 o 
  -4   5  14      844.00      800.46     18.21 o 
  -3   5  14      392.15      367.82     11.63 o 
  -2   5  14      559.30      628.75     13.13 o 
  -1   5  14      207.87      206.37      9.25 o 
   0   5  14     1042.50     1095.86     19.50 o 
  -2   6  14     1005.50     1053.24     18.20 o 
  -1  -7  15       72.83       82.15     11.22 o 
   0  -7  15     2843.09     2931.53     73.87 o 
   1  -7  15       15.30       18.44      5.69 o 
  -2  -6  15     1347.98     1409.24     29.32 o 
  -1  -6  15        1.94        0.00      3.90 o 
   0  -6  15     2102.74     2128.00     44.07 o 
   1  -6  15      270.40      270.12     13.62 o 
   2  -6  15     1106.25     1101.46     29.09 o 
  -3  -5  15      128.16      142.09      8.97 o 
  -2  -5  15     1088.88     1121.56     21.92 o 
  -1  -5  15      575.23      558.38     22.25 o 
   0  -5  15     1109.39     1096.03     28.36 o 
   1  -5  15      644.40      653.56     20.97 o 
   2  -5  15      244.90      253.42     13.26 o 
  -3  -4  15      413.93      422.08     13.86 o 
  -2  -4  15      575.40      603.85     15.45 o 
  -1  -4  15      810.64      839.78     21.08 o 
   0  -4  15      386.42      363.39     15.13 o 
   1  -4  15      856.13      842.87     24.21 o 
   2  -4  15       43.42       39.35      8.09 o 
  -4  -3  15     1148.51     1201.62     48.40 o 
  -3  -3  15      922.41      937.83     19.82 o 
  -2  -3  15      719.34      737.04     22.52 o 
  -1  -3  15     1083.66     1036.26     20.30 o 
   0  -3  15      135.27      123.27     23.30 o 
   1  -3  15      628.10      618.85     20.28 o 
   2  -3  15       54.97       39.72      6.62 o 
  -4  -2  15     1005.12     1045.00     29.70 o 
  -3  -2  15     1471.84     1470.24     26.20 o 
  -2  -2  15      302.10      312.11     10.60 o 
  -1  -2  15     1487.05     1475.47     25.71 o 
   0  -2  15       25.23       28.00      7.39 o 
   1  -2  15     1291.13     1249.85     30.56 o 
   2  -2  15        3.91        0.00      3.64 o 
  -4  -1  15      289.94      299.61     26.36 o 
  -3  -1  15     2301.94     2244.03     34.98 o 
  -2  -1  15      311.54      295.32     13.30 o 
  -1  -1  15     1341.30     1290.83     23.52 o 
   0  -1  15       18.92       22.44      4.16 o 
   1  -1  15     1095.41     1083.23     27.98 o 
   2  -1  15       44.32       47.94      6.89 o 
  -4   0  15      157.29      172.07     11.46 o 
  -3   0  15     1556.58     1563.30     27.34 o 
  -2   0  15      141.46      128.32      7.16 o 
  -1   0  15     1264.14     1238.31     25.12 o 
   0   0  15      138.21      120.86      8.65 o 
   1   0  15     1248.28     1195.99     29.90 o 
  -4   1  15        0.23        0.00      3.97 o 
  -3   1  15     1570.53     1563.56     37.79 o 
  -2   1  15       15.41       22.89      4.25 o 
  -1   1  15     1160.67     1108.51     21.63 o 
   0   1  15      521.93      510.93     13.87 o 
   1   1  15      938.55      961.63     26.63 o 
  -4   2  15       83.64       75.99      6.05 o 
  -3   2  15     1126.80     1188.13     23.00 o 
  -2   2  15      252.13      267.30     10.05 o 
  -1   2  15     1012.40     1008.74     20.63 o 
   0   2  15     1406.22     1364.82     25.20 o 
  -3   3  15      777.52      843.36     24.21 o 
  -2   3  15      862.61      916.37     19.68 o 
  -1   3  15      459.54      497.53     13.91 o 
   0   3  15     1398.10     1435.68     26.43 o 
  -2   4  15     1826.87     1698.12     29.43 o 
  -1  -4  16      667.64      671.55     21.89 o 
   0  -4  16      498.86      548.37     30.71 o 
  -2  -3  16      451.06      446.61     13.23 o 
  -1  -3  16     1337.37     1326.44     32.41 o 
   0  -3  16       81.80       98.86      9.04 o 
  -2  -2  16        4.76        0.00      3.24 o 
  -1  -2  16     1314.53     1275.48     23.98 o 
   0  -2  16        5.92        3.88      4.33 o 
  -2  -1  16       36.23       37.25      5.11 o 
  -1  -1  16     1381.45     1338.20     24.84 o 
   0  -1  16       15.86       23.00      9.10 o 
  -2   0  16        8.45       14.24      4.20 o 
  -1   0  16     1645.08     1661.80     28.87 o 
                                                 
